# Supplementary material for: Inferring Domestic Goat Demographic History Through Ancient Genome Imputation
Source: Genome Biol Evol. 2025 Nov 10;17(11):evaf181. doi: 10.1093/gbe/evaf181 (PMC12598287; doi:10.1093/gbe/evaf181)
Supplement: evaf181_Supplementary_Data [file evaf181_supplementary_data.zip]

Archive with 2 entries (2 files):
- GBE_review_Supplementary_Figures_S1-41_NotesS1-7_Goat_Imputation-compressed.pdf
- GBE_Supplementary_Tables_S1-18_Goat_imputation.xlsx
