# Supplementary material for: Inferring Domestic Goat Demographic History Through Ancient Genome Imputation
Source: Genome Biol Evol. 2025 Nov 10;17(11):evaf181. doi: 10.1093/gbe/evaf181 (PMC12598287; doi:10.1093/gbe/evaf181)
Supplement: evaf181_Supplementary_Data [file evaf181_supplementary_data.zip › GBE_Supplementary_Tables_S1-18_Goat_imputation.xlsx]

## Sheet: Table S1 VarGoats samples
VarGoats samples retained in imputation panel after piHat filtering	Breed	Distinct_split-off_breed	Country
AUCH-BOE-0025	Boer		Australia
AUCH-BOE-0032	Boer		Australia
AUCH-CAS-0007	Cashmere	Cashmere_Australian	Australia
AUCH-CAS-0012	Cashmere	Cashmere_Australian	Australia
AUCH-CAS-0029	Cashmere	Cashmere_Australian	Australia
AUCH-CAS-0038	Cashmere	Cashmere_Australian	Australia
AUCH-CAS-0040	Cashmere	Cashmere_Australian	Australia
AUST_Boer_942a	Boer		Australia
AUST_Boer_P439	Boer		Australia
AUST_Cash_E040	Unknown		Australia
AUST_RL_100a	Rangeland		Australia
AUST_RL_200a	Rangeland		Australia
AZCC-CYL-0011	EastCaucasianTur		Azerbaijan
BFCH-DJA-0012	Djallonke		Burkina Faso
CHCH-ALP-0236	Alpine	Alpine_Swiss	Switzerland
CHCH-ALP-0246	Alpine	Alpine_Swiss	Switzerland
CHCH-ALP-0256	Alpine	Alpine_Swiss	Switzerland
CHCH-ALP-0263	Alpine	Alpine_Swiss	Switzerland
CHCH-ALP-7969	Unknown		Switzerland
CHCH-APZ-0001	Appenzell		Switzerland
CHCH-APZ-0002	Appenzell		Switzerland
CHCH-APZ-0003	Appenzell		Switzerland
CHCH-APZ-0004	Appenzell		Switzerland
CHCH-APZ-0005	Appenzell		Switzerland
CHCH-APZ-0015	Appenzell		Switzerland
CHCH-APZ-0048	Appenzell		Switzerland
CHCH-APZ-0061	Appenzell		Switzerland
CHCH-APZ-0072	Appenzell		Switzerland
CHCH-APZ-0074	Appenzell		Switzerland
CHCH-APZ-0075	Appenzell		Switzerland
CHCH-APZ-0076	Appenzell		Switzerland
CHCH-APZ-0080	Appenzell		Switzerland
CHCH-APZ-0082	Appenzell		Switzerland
CHCH-APZ-0083	Appenzell		Switzerland
CHCH-BOE-0152	Boer		Switzerland
CHCH-BOE-0161	Boer		Switzerland
CHCH-BOE-0229	Boer		Switzerland
CHCH-BOE-0250	Boer		Switzerland
CHCH-BOE-0269	Boer		Switzerland
CHCH-BST-0001	GrisonsStriped		Switzerland
CHCH-BST-0008	GrisonsStriped		Switzerland
CHCH-BST-0009	GrisonsStriped		Switzerland
CHCH-BST-0021	GrisonsStriped		Switzerland
CHCH-BST-0031	GrisonsStriped		Switzerland
CHCH-BST-0034	GrisonsStriped		Switzerland
CHCH-BST-0035	GrisonsStriped		Switzerland
CHCH-BST-0037	GrisonsStriped		Switzerland
CHCH-BST-0062	GrisonsStriped		Switzerland
CHCH-BST-0093	GrisonsStriped		Switzerland
CHCH-BST-0097	GrisonsStriped		Switzerland
CHCH-BST-0098	GrisonsStriped		Switzerland
CHCH-BST-0106	GrisonsStriped		Switzerland
CHCH-BST-0114	GrisonsStriped		Switzerland
CHCH-BST-0118	GrisonsStriped		Switzerland
CHCH-BST-0120	GrisonsStriped		Switzerland
CHCH-BST-0126	GrisonsStriped		Switzerland
CHCH-BST-0149	GrisonsStriped		Switzerland
CHCH-BUR-0009	Burundi		Switzerland
CHCH-BUR-0029	Burundi		Switzerland
CHCH-CAG-0038	TessinGrey		Switzerland
CHCH-GFG-0024	Alpine	Alpine_Swiss	Switzerland
CHCH-GFG-0034	Alpine	Alpine_Swiss	Switzerland
CHCH-KHZ-0098	ValaisCopperNeck		Switzerland
CHCH-PFA-0024	Peacock		Switzerland
CHCH-PFA-0026	Peacock		Switzerland
CHCH-PFA-0029	Peacock		Switzerland
CHCH-PFA-0033	Peacock		Switzerland
CHCH-PFA-0036	Peacock		Switzerland
CHCH-PFA-0045	Peacock		Switzerland
CHCH-PFA-0046	Peacock		Switzerland
CHCH-PFA-0047	Peacock		Switzerland
CHCH-PFA-0050	Peacock		Switzerland
CHCH-PFA-0051	Peacock		Switzerland
CHCH-PFA-0052	Peacock		Switzerland
CHCH-PFA-0053	Peacock		Switzerland
CHCH-PFA-0054	Peacock		Switzerland
CHCH-PFA-0055	Peacock		Switzerland
CHCH-PFA-0056	Peacock		Switzerland
CHCH-PFA-0057	Peacock		Switzerland
CHCH-PFA-0059	Peacock		Switzerland
CHCH-PFA-0064	Peacock		Switzerland
CHCH-PFA-0072	Peacock		Switzerland
CHCH-SAA-0049	Saanen	Saanen_Swiss	Switzerland
CHCH-SAA-0075	Saanen	Saanen_Swiss	Switzerland
CHCH-SAA-0115	Saanen	Saanen_Swiss	Switzerland
CHCH-SAA-0130	Saanen	Saanen_Swiss	Switzerland
CHCH-SAA-0133	Saanen	Saanen_Swiss	Switzerland
CHCH-SAA-0141	Saanen	Saanen_Swiss	Switzerland
CHCH-SAA-0613	Saanen	Saanen_Swiss	Switzerland
CHCH-SAA-1567	Saanen	Saanen_Swiss	Switzerland
CHCH-SAA-9183	Saanen	Saanen_Swiss	Switzerland
CHCH-STG-0003	StGallenBooted		Switzerland
CHCH-STG-0008	StGallenBooted		Switzerland
CHCH-STG-0010	StGallenBooted		Switzerland
CHCH-STG-0011	StGallenBooted		Switzerland
CHCH-STG-0012	StGallenBooted		Switzerland
CHCH-STG-0026	StGallenBooted		Switzerland
CHCH-STG-0028	StGallenBooted		Switzerland
CHCH-STG-0041	StGallenBooted		Switzerland
CHCH-STG-0056	StGallenBooted		Switzerland
CHCH-STG-0058	StGallenBooted		Switzerland
CHCH-STG-0060	StGallenBooted		Switzerland
CHCH-STG-0062	StGallenBooted		Switzerland
CHCH-STG-0077	StGallenBooted		Switzerland
CHCH-STG-0078	StGallenBooted		Switzerland
CHCH-STG-0079	StGallenBooted		Switzerland
CHCH-STG-0080	StGallenBooted		Switzerland
CHCH-STG-0081	StGallenBooted		Switzerland
CHCH-STG-0083	StGallenBooted		Switzerland
CHCH-STG-0084	StGallenBooted		Switzerland
CHCH-STG-0085	StGallenBooted		Switzerland
CHCH-UNK-8212	Unknown		Switzerland
CHCH-UNK-8334	Unknown		Switzerland
CHCH-UNK-8563	Unknown		Switzerland
CHCH-VAG-0014	Valais		Switzerland
CHCH-VAG-0021	Valais		Switzerland
CHCH-VAG-0048	Valais		Switzerland
CHCH-VAG-0109	Valais		Switzerland
CHCH-VAG-0114	Valais		Switzerland
CHCH-VAG-0124	Valais		Switzerland
CHCH-VAG-0147	Valais		Switzerland
CHCH-VAG-0149	Valais		Switzerland
CHCH-VAG-0180	Valais		Switzerland
CHCH-VAG-0181	Valais		Switzerland
CHCH-VAG-0183	Valais		Switzerland
CHCH-VAG-0184	Valais		Switzerland
CHCH-VAG-0185	Valais		Switzerland
CHCH-VAG-0186	Valais		Switzerland
CHCH-VAG-0188	Valais		Switzerland
CHCH-VAG-0194	Valais		Switzerland
CHCH-VAG-0195	Valais		Switzerland
CHCH-VAG-0202	Valais		Switzerland
CHCH-VAG-0203	Valais		Switzerland
CHCH-VAG-8017	Valais		Switzerland
DKCH-LNR-0044	DanishLandrace		Denmark
DKCH-LNR-0053	DanishLandrace		Denmark
DKCH-LNR-0077	DanishLandrace		Denmark
ERR2309124	Saanen	Saanen_Korean	Korea
ERR2309125	Saanen	Saanen_Korean	Korea
ERR2309126	Saanen	Saanen_Korean	Korea
ERR2309127	Saanen	Saanen_Korean	Korea
ERR2309128	Saanen	Saanen_Korean	Korea
ERR2309129	Saanen	Saanen_Korean	Korea
ERR2309130	Saanen	Saanen_Korean	Korea
ERR2309131	Saanen	Saanen_Korean	Korea
ERR2309132	Saanen	Saanen_Korean	Korea
ERR2309133	Saanen	Saanen_Korean	Korea
ERR2309136	Boer		Korea
ERR2309137	Boer		Korea
ERR2309142	KoreaNativeGoat		Korea
ERR2309144	KoreaNativeGoat		Korea
ERR2309146	KoreaNativeGoat		Korea
ESCH-BEY-0001	Bermeya		Spain
ESCH-BEY-0008	Bermeya		Spain
ESCH-BEY-0011	Bermeya		Spain
ESCH-BEY-0016	Bermeya		Spain
ESCH-BEY-0022	Bermeya		Spain
ESCH-MAL-0005	Mallorquina		Spain
ESCH-MAL-0012	Mallorquina		Spain
ESCH-MAL-0019	Mallorquina		Spain
ESCH-PAL-0007	Palmera		Spain
ESCH-PAL-0008	Palmera		Spain
ESCH-PAL-0010	Palmera		Spain
ESCH-PAL-0014	Palmera		Spain
ESCH-PAL-0016	Palmera		Spain
ESCH-PAL-0017	Palmera		Spain
ESCH-RAS-0005	Rasquera		Spain
ESCH-RAS-0010	Rasquera		Spain
ESCH-RAS-0011	Rasquera		Spain
ESCH-RAS-0016	Rasquera		Spain
ETCH-ABR-0002	Abergelle		Ethiopia
ETCH-ABR-0010	Abergelle		Ethiopia
ETCH-ABR-0015	Abergelle		Ethiopia
ETCH-ABR-0017	Abergelle		Ethiopia
ETCH-ABR-0038	Abergelle		Ethiopia
ETCH-ABR-0032	Abergelle		Ethiopia
ETCH-ABR-0034	Abergelle		Ethiopia
ETCH-ABR-0036	Abergelle		Ethiopia
ETCH-ABR-0041	Abergelle		Ethiopia
ETCH-ABR-0050	Abergelle		Ethiopia
ETCH-GUM-0004	Gumez		Ethiopia
ETCH-GUM-0005	Gumez		Ethiopia
ETCH-GUM-0008	Gumez		Ethiopia
ETCH-GUM-0009	Gumez		Ethiopia
ETCH-GUM-0015	Gumez		Ethiopia
ETCH-GUM-0030	Gumez		Ethiopia
ETCH-GUM-0035	Gumez		Ethiopia
ETCH-GUM-0041	Gumez		Ethiopia
ETCH-KEF-0006	Keffa		Ethiopia
ETCH-KEF-0008	Keffa		Ethiopia
ETCH-KEF-0016	Keffa		Ethiopia
ETCH-KEF-0027	Keffa		Ethiopia
ETCH-KEF-0030	Keffa		Ethiopia
ETCH-KEF-0034	Keffa		Ethiopia
ETCH-KEF-0036	Keffa		Ethiopia
ETCH-KEF-0044	Keffa		Ethiopia
ETCH-WYG-0010	WoyitoGuji		Ethiopia
ETCH-WYG-0013	WoyitoGuji		Ethiopia
ETCH-WYG-0016	WoyitoGuji		Ethiopia
ETCH-WYG-0018	WoyitoGuji		Ethiopia
ETCH-WYG-0022	WoyitoGuji		Ethiopia
ETCH-WYG-0023	WoyitoGuji		Ethiopia
ETCH-WYG-0027	WoyitoGuji		Ethiopia
ETCH-WYG-0039	WoyitoGuji		Ethiopia
FICH-LNR-0137	FinnishLandrace		Finland
FICH-LNR-0138	FinnishLandrace		Finland
FICH-LNR-0139	FinnishLandrace		Finland
FICH-LNR-0121	FinnishLandrace		Finland
FICH-LNR-0122	FinnishLandrace		Finland
FICH-LNR-0123	FinnishLandrace		Finland
FRCC-CAU-4078	WestCaucasianTur		France
FRCF-HEP-4109	Markhor		France
FRCH-AL-0001	Alpine	Alpine_French-Italian	France
FRCH-AL-0002	Alpine	Alpine_French-Italian	France
FRCH-ALP-0001	Alpine	Alpine_French-Italian	France
FRCH-ALP-0004	Alpine	Alpine_French-Italian	France
FRCH-ALP-0005	Alpine	Alpine_French-Italian	France
FRCH-ALP-0008	Alpine	Alpine_French-Italian	France
FRCH-ALP-0010	Alpine	Alpine_French-Italian	France
FRCH-ALP-0011	Alpine	Alpine_French-Italian	France
FRCH-ALP-0013	Alpine	Alpine_French-Italian	France
FRCH-ALP-0014	Alpine	Alpine_French-Italian	France
FRCH-ALP-0016	Alpine	Alpine_French-Italian	France
FRCH-ALP-0022	Alpine	Alpine_French-Italian	France
FRCH-ALP-0023	Alpine	Alpine_French-Italian	France
FRCH-ALP-0025	Alpine	Alpine_French-Italian	France
FRCH-ALP-0026	Alpine	Alpine_French-Italian	France
FRCH-ALP-0027	Alpine	Alpine_French-Italian	France
FRCH-ALP-0028	Alpine	Alpine_French-Italian	France
FRCH-ALP-0029	Alpine	Alpine_French-Italian	France
FRCH-ALP-0030	Alpine	Alpine_French-Italian	France
FRCH-ALP-0032	Alpine	Alpine_French-Italian	France
FRCH-ALP-0034	Alpine	Alpine_French-Italian	France
FRCH-ALP-0035	Alpine	Alpine_French-Italian	France
FRCH-ALP-0036	Alpine	Alpine_French-Italian	France
FRCH-ALP-0037	Alpine	Alpine_French-Italian	France
FRCH-ALP-0038	Alpine	Alpine_French-Italian	France
FRCH-ALP-0039	Alpine	Alpine_French-Italian	France
FRCH-ALP-0040	Alpine	Alpine_French-Italian	France
FRCH-ALP-0041	Alpine	Alpine_French-Italian	France
FRCH-ALP-0042	Alpine	Alpine_French-Italian	France
FRCH-ALP-0043	Alpine	Alpine_French-Italian	France
FRCH-ALP-0045	Alpine	Alpine_French-Italian	France
FRCH-ALP-0047	Alpine	Alpine_French-Italian	France
FRCH-ALP-0049	Alpine	Alpine_French-Italian	France
FRCH-ALP-0051	Alpine	Alpine_French-Italian	France
FRCH-ALP-0052	Alpine	Alpine_French-Italian	France
FRCH-ALP-0054	Alpine	Alpine_French-Italian	France
FRCH-ALP-0055	Alpine	Alpine_French-Italian	France
FRCH-ALP-0057	Alpine	Alpine_French-Italian	France
FRCH-ALP-0058	Alpine	Alpine_French-Italian	France
FRCH-ALP-0059	Alpine	Alpine_French-Italian	France
FRCH-ALP-0061	Alpine	Alpine_French-Italian	France
FRCH-ALP-0062	Alpine	Alpine_French-Italian	France
FRCH-ANG-0002	Angora	Angora	France
FRCH-ANG-0003	Angora	Angora	France
FRCH-ANG-0004	Angora	Angora	France
FRCH-ANG-0005	Angora	Angora	France
FRCH-ANG-0006	Angora	Angora	France
FRCH-ANG-0007	Angora	Angora	France
FRCH-ANG-0008	Angora	Angora	France
FRCH-ANG-0009	Angora	Angora	France
FRCH-ANG-0010	Angora	Angora	France
FRCH-ANG-0011	Angora	Angora	France
FRCH-ANG-0013	Angora	Angora	France
FRCH-ANG-0014	Angora	Angora	France
FRCH-ANG-0015	Angora	Angora	France
FRCH-ANG-0016	Angora	Angora	France
FRCH-ANG-0017	Angora	Angora	France
FRCH-ANG-0018	Angora	Angora	France
FRCH-ANG-0019	Angora	Angora	France
FRCH-ANG-0020	Angora	Angora	France
FRCH-CRE-0003	Creole		Guadeloupe
FRCH-CRE-0014	Creole		Guadeloupe
FRCH-CRE-0015	Creole		Guadeloupe
FRCH-CRE-0016	Creole		Guadeloupe
FRCH-CRE-0017	Creole		Guadeloupe
FRCH-CRE-0018	Creole		Guadeloupe
FRCH-CRE-0019	Creole		Guadeloupe
FRCH-CRE-0020	Creole		Guadeloupe
FRCH-CRE-0021	Creole		Guadeloupe
FRCH-CRE-0022	Creole		Guadeloupe
FRCH-CRE-0023	Creole		Guadeloupe
FRCH-CRE-0024	Creole		Guadeloupe
FRCH-CRE-0025	Creole		Guadeloupe
FRCH-CRE-0026	Creole		Guadeloupe
FRCH-CRE-0027	Creole		Guadeloupe
FRCH-FSS-0001	Fosses		France
FRCH-FSS-0002	Fosses		France
FRCH-FSS-0003	Fosses		France
FRCH-FSS-0004	Fosses		France
FRCH-FSS-0005	Fosses		France
FRCH-FSS-0006	Fosses		France
FRCH-FSS-0007	Fosses		France
FRCH-FSS-0008	Fosses		France
FRCH-FSS-0009	Fosses		France
FRCH-FSS-0010	Fosses		France
FRCH-FSS-0011	Fosses		France
FRCH-FSS-0012	Fosses		France
FRCH-FSS-0013	Fosses		France
FRCH-FSS-0014	Fosses		France
FRCH-FSS-0015	Fosses		France
FRCH-FSS-0018	Fosses		France
FRCH-LOR-0002	Lorraine		France
FRCH-LOR-0003	Lorraine		France
FRCH-LOR-0006	Lorraine		France
FRCH-LOR-0011	Lorraine		France
FRCH-LOR-0013	Lorraine		France
FRCH-LOR-0017	Lorraine		France
FRCH-LOR-0019	Lorraine		France
FRCH-LOR-0023	Lorraine		France
FRCH-LOR-0024	Lorraine		France
FRCH-PTV-0031	Poitevine		France
FRCH-PTV-0032	Poitevine		France
FRCH-PTV-0034	Poitevine		France
FRCH-PTV-0035	Poitevine		France
FRCH-PTV-0036	Poitevine		France
FRCH-PTV-0037	Poitevine		France
FRCH-PTV-0039	Poitevine		France
FRCH-PTV-0040	Poitevine		France
FRCH-PTV-0045	Poitevine		France
FRCH-PTV-0046	Poitevine		France
FRCH-PVC-0001	Provencale		France
FRCH-PVC-0002	Provencale		France
FRCH-PVC-0003	Provencale		France
FRCH-PVC-0004	Provencale		France
FRCH-PVC-0005	Provencale		France
FRCH-PVC-0006	Provencale		France
FRCH-PVC-0007	Provencale		France
FRCH-PVC-0008	Provencale		France
FRCH-PVC-0009	Provencale		France
FRCH-PVC-0010	Provencale		France
FRCH-PVC-0011	Provencale		France
FRCH-PVC-0012	Provencale		France
FRCH-PVC-0020	Provencale		France
FRCH-PVC-0024	Provencale		France
FRCH-PVC-0026	Provencale		France
FRCH-PYR-0001	Pyrenean		France
FRCH-PYR-0002	Pyrenean		France
FRCH-PYR-0003	Pyrenean		France
FRCH-PYR-0004	Pyrenean		France
FRCH-PYR-0005	Pyrenean		France
FRCH-PYR-0006	Pyrenean		France
FRCH-PYR-0007	Pyrenean		France
FRCH-PYR-0008	Pyrenean		France
FRCH-PYR-0009	Pyrenean		France
FRCH-PYR-0010	Pyrenean		France
FRCH-PYR-0011	Pyrenean		France
FRCH-PYR-0012	Pyrenean		France
FRCH-PYR-0013	Pyrenean		France
FRCH-PYR-0014	Pyrenean		France
FRCH-PYR-0015	Pyrenean		France
FRCH-ROV-0001	Rove		France
FRCH-ROV-0002	Rove		France
FRCH-ROV-0004	Rove		France
FRCH-ROV-0005	Rove		France
FRCH-ROV-0006	Rove		France
FRCH-ROV-0007	Rove		France
FRCH-ROV-0009	Rove		France
FRCH-ROV-0010	Rove		France
FRCH-ROV-0011	Rove		France
FRCH-ROV-0012	Rove		France
FRCH-ROV-0013	Rove		France
FRCH-SAA-0001	Saanen	Saanen_French-Italian	France
FRCH-SAA-0004	Saanen	Saanen_French-Italian	France
FRCH-SAA-0006	Saanen	Saanen_French-Italian	France
FRCH-SAA-0007	Saanen	Saanen_French-Italian	France
FRCH-SAA-0008	Saanen	Saanen_French-Italian	France
FRCH-SAA-0009	Saanen	Saanen_French-Italian	France
FRCH-SAA-0012	Saanen	Saanen_French-Italian	France
FRCH-SAA-0013	Saanen	Saanen_French-Italian	France
FRCH-SAA-0014	Saanen	Saanen_French-Italian	France
FRCH-SAA-0015	Saanen	Saanen_French-Italian	France
FRCH-SAA-0016	Saanen	Saanen_French-Italian	France
FRCH-SAA-0019	Saanen	Saanen_French-Italian	France
FRCH-SAA-0021	Saanen	Saanen_French-Italian	France
FRCH-SAA-0023	Saanen	Saanen_French-Italian	France
FRCH-SAA-0027	Saanen	Saanen_French-Italian	France
FRCH-SAA-0028	Saanen	Saanen_French-Italian	France
FRCH-SAA-0029	Saanen	Saanen_French-Italian	France
FRCH-SAA-0030	Saanen	Saanen_French-Italian	France
FRCH-SAA-0031	Saanen	Saanen_French-Italian	France
FRCH-SAA-0032	Saanen	Saanen_French-Italian	France
FRCH-SAA-0035	Saanen	Saanen_French-Italian	France
FRCH-SAA-0037	Saanen	Saanen_French-Italian	France
FRCH-SAA-0038	Saanen	Saanen_French-Italian	France
FRCH-SAA-0039	Saanen	Saanen_French-Italian	France
FRCH-SAA-0040	Saanen	Saanen_French-Italian	France
FRCH-SAA-0041	Saanen	Saanen_French-Italian	France
FRCH-SAV-0001	Savoie		France
FRCH-SAV-0002	Savoie		France
FRCH-SAV-0004	Savoie		France
FRCH-SAV-0005	Savoie		France
FRCH-SAV-0007	Savoie		France
FRCH-SAV-0008	Savoie		France
FRCH-SAV-0010	Savoie		France
FRCH-SAV-0011	Savoie		France
FRCH-SAV-0012	Savoie		France
FRCH-SAV-0013	Savoie		France
FRCH-SAV-0015	Savoie		France
FRCH-SAV-0017	Savoie		France
FRCH-SAV-0018	Savoie		France
FRCH-SAV-0021	Savoie		France
FRCH-SAV-0022	Savoie		France
FRCI-VAN-0121	AlpineIbex		France
FRCP-PNP-0186	PyreneanIbex		France
IECH-OIG-0009	OldIrishGoat		Ireland
IECH-OIG-0014	OldIrishGoat		Ireland
IECH-OIG-0018	OldIrishGoat		Ireland
IECH-OIG-0019	OldIrishGoat		Ireland
ILCN-UGA-0262	NubianIbex		Israel
IRCA-C3-1001	Bezoar	Bezoar_Iranian-Azerbaijan	Iran
IRCA-F2-5026	Bezoar	Bezoar_Iranian-Azerbaijan	Iran
IRCA-F2-5064	Bezoar	Bezoar_Iranian-Azerbaijan	Iran
IRCA-F3-0597	Bezoar	Bezoar_Iranian-Azerbaijan	Iran
IRCA-F3-0600	Bezoar	Bezoar_Iranian-Azerbaijan	Iran
IRCA-G2-0568	Bezoar	Bezoar_Iranian-Azerbaijan	Iran
IRCA-G2-5063	Bezoar	Bezoar_Iranian-Azerbaijan	Iran
IRCA-G2-5065	Bezoar	Bezoar_Iranian-Azerbaijan	Iran
IRCA-I11-0001	Bezoar	Bezoar_Iranian-Zagros	Iran
IRCA-I6-5237	Bezoar	Bezoar_Iranian-Alborz	Iran
IRCA-K12-0005	Bezoar	Bezoar_Iranian-Zagros	Iran
IRCA-K7-0009	Bezoar	Bezoar_Iranian-Alborz	Iran
IRCA-M12-0008	Bezoar	Bezoar_Iranian-Zagros	Iran
IRCA-M7-0652	Bezoar	Bezoar_Iranian-Alborz	Iran
IRCA-M7-5041	Bezoar	Bezoar_Iranian-Alborz	Iran
IRCA-M7-5147	Bezoar	Bezoar_Iranian-Alborz	Iran
IRCA-N8-0006	Bezoar	Bezoar_Iranian-Alborz	Iran
IRCA-N8-5141	Bezoar	Bezoar_Iranian-Alborz	Iran
IRCH-B3-5031	IranNorthCentral		Iran
IRCH-B4-5209	IranNorthCentral		Iran
IRCH-B5-5032	IranNorthCentral		Iran
IRCH-C3-5039	IranNorthCentral		Iran
IRCH-C5-5206	IranNorthCentral		Iran
IRCH-C6-5204	IranNorthCentral		Iran
IRCH-C7-5144	IranNorthCentral		Iran
IRCH-D5-5240	IranNorthCentral		Iran
IRCH-D6-5189	IranNorthCentral		Iran
IRCH-D7-5132	IranNorthCentral		Iran
IRCH-E5-5053	IranNorthCentral		Iran
IRCH-E6-5087	IranNorthCentral		Iran
IRCH-E7-5193	IranNorthCentral		Iran
IRCH-F11-5140	IranNorthCentral		Iran
IRCH-F3-5044	IranNorthCentral		Iran
IRCH-F4-5093	IranNorthCentral		Iran
IRCH-F5-5133	IranNorthCentral		Iran
IRCH-G3-5210	IranNorthCentral		Iran
IRCH-G4-5194	IranNorthCentral		Iran
IRCH-G5-5185	IranNorthCentral		Iran
ITCH-ALP-0007	Alpine	Alpine_French-Italian	Italy
ITCH-ALP-0013	Alpine	Alpine_French-Italian	Italy
ITCH-ALP-0059	Alpine	Alpine_French-Italian	Italy
ITCH-ALP-0070	Alpine	Alpine_French-Italian	Italy
ITCH-ALP-0091	Alpine	Alpine_French-Italian	Italy
ITCH-ALP-0162	Alpine	Alpine_French-Italian	Italy
ITCH-CCG-0008	CiociaraGrigia		Italy
ITCH-CCG-0010	CiociaraGrigia		Italy
ITCH-CCG-0019	CiociaraGrigia		Italy
ITCH-GGT-0024	Girgentana		Italy
ITCH-GGT-0026	Girgentana		Italy
ITCH-GGT-0030	Girgentana		Italy
ITCH-GGT-0031	Girgentana		Italy
ITCH-JON-0008	Jonica		Italy
ITCH-JON-0012	Jonica		Italy
ITCH-JON-0013	Jonica		Italy
ITCH-JON-0014	Jonica		Italy
ITCH-MLT-0005	Maltese		Italy
ITCH-MLT-0012	Maltese		Italy
ITCH-MNT-0067	Montecristo		Italy
ITCH-MNT-0069	Montecristo		Italy
ITCH-RME-0010	RossaMediterranea		Italy
ITCH-RME-0012	RossaMediterranea		Italy
ITCH-RME-0031	RossaMediterranea		Italy
ITCH-SA-0001	Saanen	Saanen_French-Italian	Italy
ITCH-SA-0003	Saanen	Saanen_French-Italian	Italy
ITCH-SA-0004	Saanen	Saanen_French-Italian	Italy
ITCH-SA-0005	Saanen	Saanen_French-Italian	Italy
ITCH-VAL-0002	Valdostana		Italy
ITCH-VAL-0014	Valdostana		Italy
ITCI-PGP-0001	AlpineIbex		Italy
ITCI-PGP-0002	AlpineIbex		Italy
ITCI-PGP-0003	AlpineIbex		Italy
ITCI-PGP-0004	AlpineIbex		Italy
KECH-GAL-0025	Galla		Kenya
KECH-GAL-0004	Galla		Kenya
KECH-GAL-0006	Galla		Kenya
KECH-GAL-0008	Galla		Kenya
KECH-GAL-0013	Galla		Kenya
KECH-GAL-0014	Galla		Kenya
KECH-GAL-0019	Galla		Kenya
KECH-GAL-0020	Galla		Kenya
KECH-SEA-0005	SmallEastAfrican	SmallEastAfrican_Kenyan	Kenya
KECH-SEA-0010	SmallEastAfrican	SmallEastAfrican_Kenyan	Kenya
KECH-SEA-0012	SmallEastAfrican	SmallEastAfrican_Kenyan	Kenya
KECH-SEA-0023	SmallEastAfrican	SmallEastAfrican_Kenyan	Kenya
KECH-SEA-0028	SmallEastAfrican	SmallEastAfrican_Kenyan	Kenya
KECH-SEA-0029	SmallEastAfrican	SmallEastAfrican_Kenyan	Kenya
KECH-SEA-0031	SmallEastAfrican	SmallEastAfrican_Kenyan	Kenya
KECH-TOG-0001	Toggenburg	Toggenburg _Kenyan	Kenya
MGCH-AND-0002	Androy		Madagascar
MGCH-AND-0004	Androy		Madagascar
MGCH-AND-0006	Androy		Madagascar
MGCH-AND-0007	Androy		Madagascar
MGCH-ANG-0027	Angora	Angora_Malagasy	Madagascar
MGCH-ANG-0028	Angora	Angora_Malagasy	Madagascar
MGCH-ANG-0029	Angora	Angora_Malagasy	Madagascar
MGCH-ANG-0030	Angora	Angora_Malagasy	Madagascar
MGCH-ANG-0033	Angora	Angora_Malagasy	Madagascar
MGCH-DIA-0011	Diana		Madagascar
MGCH-DIA-0004	Diana		Madagascar
MGCH-DIA-0007	Diana		Madagascar
MGCH-DIA-0006	Diana		Madagascar
MGCH-DIA-0016	Diana		Madagascar
MGCH-DIA-0017	Diana		Madagascar
MGCH-MEN-0018	Menabe		Madagascar
MGCH-SOF-0008	Sofia		Madagascar
MGCH-SOU-0001	SudOuest		Madagascar
MGCH-SOU-0002	SudOuest		Madagascar
MGCH-SOU-0003	SudOuest		Madagascar
MGCH-SOU-0004	SudOuest		Madagascar
MGCH-SOU-0006	SudOuest		Madagascar
MGCH-SOU-0008	SudOuest		Madagascar
MGCH-SOU-0010	SudOuest		Madagascar
MLCH-GUE-0012	Guera		Mali
MLCH-GUE-0014	Guera		Mali
MLCH-GUE-0016	Guera		Mali
MLCH-GUE-0019	Guera		Mali
MLCH-GUE-0023	Guera		Mali
MLCH-GUE-0024	Guera		Mali
MLCH-MAU-0001	Maure		Mali
MLCH-MAU-0011	Maure		Mali
MLCH-MAU-0012	Maure		Mali
MLCH-MAU-0014	Maure		Mali
MLCH-NAI-0004	Naine		Mali
MLCH-NAI-0003	Naine		Mali
MLCH-NAI-0010	Naine		Mali
MLCH-NAI-0009	Naine		Mali
MLCH-NAI-0011	Naine		Mali
MLCH-NAI-0013	Naine		Mali
MLCH-NAI-0016	Naine		Mali
MLCH-NAI-0015	Naine		Mali
MLCH-PEU-0001	Peulh		Mali
MLCH-PEU-0020	Peulh		Mali
MLCH-PEU-0016	Peulh		Mali
MLCH-SDN-0001	Soudanaise		Mali
MLCH-SDN-0002	Soudanaise		Mali
MLCH-SDN-0003	Soudanaise		Mali
MLCH-SDN-0009	Soudanaise		Mali
MLCH-SDN-0010	Soudanaise		Mali
MLCH-SDN-0011	Soudanaise		Mali
MLCH-SDN-0017	Soudanaise		Mali
MLCH-SDN-0024	Soudanaise		Mali
MLCH-TAR-0005	Targui		Mali
MLCH-TAR-0012	Targui		Mali
MLCH-TAR-0014	Targui		Mali
MLCH-TAR-0002	Targui		Mali
MOCH-AA10-2195	Morocco		Morocco
MOCH-AA11-2174	Morocco		Morocco
MOCH-AA6-2031	Morocco		Morocco
MOCH-AA6-2034	Morocco		Morocco
MOCH-AA7-2026	Morocco		Morocco
MOCH-AA9-2152	Morocco		Morocco
MOCH-AB10-2181	Morocco		Morocco
MOCH-AB11-2160	Morocco		Morocco
MOCH-AB11-2167	Morocco		Morocco
MOCH-H19-1343	Morocco		Morocco
MOCH-J17-1355	Morocco		Morocco
MOCH-J18-1324	Morocco		Morocco
MOCH-J19-1309	Morocco		Morocco
MOCH-K13-0366	Morocco		Morocco
MOCH-K14-0425	Morocco		Morocco
MOCH-K15-0440	Morocco		Morocco
MOCH-K16-1367	Morocco		Morocco
MOCH-K17-1351	Morocco		Morocco
MOCH-K18-1315	Morocco		Morocco
MOCH-L10-3100	Morocco		Morocco
MOCH-L12-0379	Morocco		Morocco
MOCH-L13-0350	Morocco		Morocco
MOCH-L14-0418	Morocco		Morocco
MOCH-L15-0443	Morocco		Morocco
MOCH-L16-1370	Morocco		Morocco
MOCH-L17-1264	Morocco		Morocco
MOCH-L18-1280	Morocco		Morocco
MOCH-L19-1290	Morocco		Morocco
MOCH-M10-3089	Morocco		Morocco
MOCH-M10-3107	Morocco		Morocco
MOCH-M11-0314	Morocco		Morocco
MOCH-M12-0351	Morocco		Morocco
MOCH-M13-0333	Morocco		Morocco
MOCH-M14-0455	Morocco		Morocco
MOCH-M15-1213	Morocco		Morocco
MOCH-M16-1227	Morocco		Morocco
MOCH-M17-1262	Morocco		Morocco
MOCH-M18-1285	Morocco		Morocco
MOCH-N10-3078	Morocco		Morocco
MOCH-N11-0330	Morocco		Morocco
MOCH-N12-0292	Morocco		Morocco
MOCH-N13-0411	Morocco		Morocco
MOCH-N14-0459	Morocco		Morocco
MOCH-N15-1209	Morocco		Morocco
MOCH-N16-1228	Morocco		Morocco
MOCH-N16-1231	Morocco		Morocco
MOCH-N17-1237	Morocco		Morocco
MOCH-N9-3126	Morocco		Morocco
MOCH-NN-9998	Morocco		Morocco
MOCH-NN-9999	Morocco		Morocco
MOCH-O11-0304	Morocco		Morocco
MOCH-O14-1203	Morocco		Morocco
MOCH-O15-1195	Morocco		Morocco
MOCH-O16-1250	Morocco		Morocco
MOCH-O8-3153	Morocco		Morocco
MOCH-P10-3074	Morocco		Morocco
MOCH-P11-0222	Morocco		Morocco
MOCH-P12-0217	Morocco		Morocco
MOCH-P12-0387	Morocco		Morocco
MOCH-P13-0389	Morocco		Morocco
MOCH-P14-1175	Morocco		Morocco
MOCH-P15-1186	Morocco		Morocco
MOCH-P16-1251	Morocco		Morocco
MOCH-P8-3156	Morocco		Morocco
MOCH-Q10-0090	Morocco		Morocco
MOCH-Q10-0096	Morocco		Morocco
MOCH-Q11-0193	Morocco		Morocco
MOCH-Q11-0201	Morocco		Morocco
MOCH-Q12-0031	Morocco		Morocco
MOCH-Q13-0153	Morocco		Morocco
MOCH-Q14-1167	Morocco		Morocco
MOCH-Q15-1143	Morocco		Morocco
MOCH-Q16-1147	Morocco		Morocco
MOCH-Q8-3165	Morocco		Morocco
MOCH-Q9-0208	Morocco		Morocco
MOCH-R11-0005	Morocco		Morocco
MOCH-R12-0030	Morocco		Morocco
MOCH-R12-0195	Morocco		Morocco
MOCH-R13-1104	Morocco		Morocco
MOCH-R14-1105	Morocco		Morocco
MOCH-R5-0037	Morocco		Morocco
MOCH-R6-3007	Morocco		Morocco
MOCH-R8-3167	Morocco		Morocco
MOCH-R9-0231	Morocco		Morocco
MOCH-S10-0262	Morocco		Morocco
MOCH-S11-0188	Morocco		Morocco
MOCH-S12-1071	Morocco		Morocco
MOCH-S13-1064	Morocco		Morocco
MOCH-S15-1165	Morocco		Morocco
MOCH-S16-1135	Morocco		Morocco
MOCH-S4-0026	Morocco		Morocco
MOCH-S5-0045	Morocco		Morocco
MOCH-S6-0065	Morocco		Morocco
MOCH-S7-3176	Morocco		Morocco
MOCH-S7-3179	Morocco		Morocco
MOCH-S8-2252	Morocco		Morocco
MOCH-S9-0238	Morocco		Morocco
MOCH-T10-0266	Morocco		Morocco
MOCH-T11-1036	Morocco		Morocco
MOCH-T12-0183	Morocco		Morocco
MOCH-T12-1078	Morocco		Morocco
MOCH-T13-0128	Morocco		Morocco
MOCH-T4-3021	Morocco		Morocco
MOCH-T4-3026	Morocco		Morocco
MOCH-T5-0057	Morocco		Morocco
MOCH-T6-0074	Morocco		Morocco
MOCH-T8-2258	Morocco		Morocco
MOCH-T8-2261	Morocco		Morocco
MOCH-T8-2262	Morocco		Morocco
MOCH-T9-0252	Morocco		Morocco
MOCH-U10-0279	Morocco		Morocco
MOCH-U11-1029	Morocco		Morocco
MOCH-U12-0113	Morocco		Morocco
MOCH-U13-1059	Morocco		Morocco
MOCH-U14-1058	Morocco		Morocco
MOCH-U5-3014	Morocco		Morocco
MOCH-U6-3081	Morocco		Morocco
MOCH-U7-3038	Morocco		Morocco
MOCH-U8-2266	Morocco		Morocco
MOCH-U8-2270	Morocco		Morocco
MOCH-U9-1088	Morocco		Morocco
MOCH-V10-1083	Morocco		Morocco
MOCH-V11-0103	Morocco		Morocco
MOCH-V12-1042	Morocco		Morocco
MOCH-V5-3059	Morocco		Morocco
MOCH-V6-3070	Morocco		Morocco
MOCH-V7-3047	Morocco		Morocco
MOCH-V8-2274	Morocco		Morocco
MOCH-V8-2278	Morocco		Morocco
MOCH-V8-2280	Morocco		Morocco
MOCH-V9-1114	Morocco		Morocco
MOCH-W12-1051	Morocco		Morocco
MOCH-W13-1009	Morocco		Morocco
MOCH-W5-3064	Morocco		Morocco
MOCH-W6-3053	Morocco		Morocco
MOCH-W7-3048	Morocco		Morocco
MOCH-W8-2290	Morocco		Morocco
MOCH-W9-2295	Morocco		Morocco
MOCH-X10-2245	Morocco		Morocco
MOCH-X10-2304	Morocco		Morocco
MOCH-X5-2098	Morocco		Morocco
MOCH-X6-2103	Morocco		Morocco
MOCH-X6-2108	Morocco		Morocco
MOCH-X7-2064	Morocco		Morocco
MOCH-X8-2111	Morocco		Morocco
MOCH-X9-2235	Morocco		Morocco
MOCH-Y10-2228	Morocco		Morocco
MOCH-Y10-2231	Morocco		Morocco
MOCH-Y10-2234	Morocco		Morocco
MOCH-Y11-2217	Morocco		Morocco
MOCH-Y6-2048	Morocco		Morocco
MOCH-Y6-2051	Morocco		Morocco
MOCH-Y7-2063	Morocco		Morocco
MOCH-Y8-2141	Morocco		Morocco
MOCH-Z11-2197	Morocco		Morocco
MOCH-Z11-2203	Morocco		Morocco
MOCH-Z5-2083	Morocco		Morocco
MOCH-Z6-2039	Morocco		Morocco
MOCH-Z6-2044	Morocco		Morocco
MOCH-Z7-2010	Morocco		Morocco
MOCH-Z8-2009	Morocco		Morocco
MOCH-Z9-2154	Morocco		Morocco
MOCH-Z9-2206	Morocco		Morocco
MWCH-BAW-0007	BalakaUlongwe		Malawi
MWCH-BAW-0009	BalakaUlongwe		Malawi
MWCH-BAW-0010	BalakaUlongwe		Malawi
MWCH-BAW-0006	BalakaUlongwe		Malawi
MWCH-DZD-0002	Dedza		Malawi
MWCH-DZD-0010	Dedza		Malawi
MWCH-DZD-0013	Dedza		Malawi
MWCH-DZD-0015	Dedza		Malawi
MWCH-LGW-0002	Lilongwe		Malawi
MWCH-LGW-0004	Lilongwe		Malawi
MWCH-LGW-0005	Lilongwe		Malawi
MWCH-NSJ-0001	Nsanje		Malawi
MWCH-NSJ-0002	Nsanje		Malawi
MWCH-NSJ-0003	Nsanje		Malawi
MWCH-NSJ-0004	Nsanje		Malawi
MWCH-NSJ-0006	Nsanje		Malawi
MWCH-NSJ-0007	Nsanje		Malawi
MWCH-THY-0001	Thyolo		Malawi
MWCH-THY-0002	Thyolo		Malawi
MWCH-THY-0003	Thyolo		Malawi
MWCH-THY-0005	Thyolo		Malawi
MWCH-THY-0006	Thyolo		Malawi
MWCH-THY-0007	Thyolo		Malawi
MWCH-THY-0008	Thyolo		Malawi
MWCH-THY-0009	Thyolo		Malawi
MZCH-GAZ-0001	Gaza		Mozambique
MZCH-GAZ-0002	Gaza		Mozambique
MZCH-GAZ-0004	Gaza		Mozambique
MZCH-GAZ-0005	Gaza		Mozambique
MZCH-LND-0004	Landin		Mozambique
MZCH-LND-0006	Landin		Mozambique
MZCH-LND-0016	Landin		Mozambique
MZCH-LND-0014	Landin		Mozambique
MZCH-LND-0020	Landin		Mozambique
MZCH-LND-0024	Landin		Mozambique
MZCH-LND-0026	Landin		Mozambique
MZCH-LND-0031	Landin		Mozambique
MZCH-LND-0033	Landin		Mozambique
MZCH-MAN-0001	Manica		Mozambique
MZCH-MAN-0002	Manica		Mozambique
MZCH-MAN-0003	Manica		Mozambique
MZCH-PAF-0003	Pafuri		Mozambique
MZCH-PAF-0004	Pafuri		Mozambique
MZCH-PAF-0005	Pafuri		Mozambique
MZCH-SEA-0051	SmallEastAfrican	SmallEastAfrican_Mozambique	Mozambique
MZCH-SEA-0053	SmallEastAfrican	SmallEastAfrican_Mozambique	Mozambique
MZCH-SEA-0055	SmallEastAfrican	SmallEastAfrican_Mozambique	Mozambique
MZCH-SEA-0056	SmallEastAfrican	SmallEastAfrican_Mozambique	Mozambique
MZCH-SEA-0057	SmallEastAfrican	SmallEastAfrican_Mozambique	Mozambique
MZCH-SEA-0058	SmallEastAfrican	SmallEastAfrican_Mozambique	Mozambique
NLCH-LNR-0143	DutchLandrace		Netherlands
NLCH-LNR-0146	DutchLandrace		Netherlands
NLCH-LNR-0150	DutchLandrace		Netherlands
NLCH-LNR-0151	DutchLandrace		Netherlands
NZCH-BOE-0295	Boer		New Zealand
NZCH-BOE-0297	Boer		New Zealand
NZCH-BOE-0298	Boer		New Zealand
NZCH-BOE-0300	Boer		New Zealand
NZCH-BOE-0304	Boer		New Zealand
NZCH-BOE-0306	Boer		New Zealand
PKCF-FAL-0001	SiberianIbex		Pakistan
PKCH-ANG-0502	Angora	Angora	Pakistan
PKCH-ANG-0504	Angora	Angora	Pakistan
PKCH-ANG-0505	Angora	Angora	Pakistan
PKCH-ANG-0511	Angora	Angora	Pakistan
PKCH-BEE-0002	Beetal		Pakistan
PKCH-BEE-0004	Beetal		Pakistan
PKCH-BEE-0008	Beetal		Pakistan
PKCH-BEE-0009	Beetal		Pakistan
PKCH-BEE-0010	Beetal		Pakistan
PKCH-BRI-0001	Bari		Pakistan
PKCH-BRI-0004	Bari		Pakistan
PKCH-BRI-0005	Bari		Pakistan
PKCH-BRI-0006	Bari		Pakistan
PKCH-BRI-0014	Bari		Pakistan
PKCH-DAM-0007	Damani		Pakistan
PKCH-DAM-0017	Damani		Pakistan
PKCH-DAM-0019	Damani		Pakistan
PKCH-DDP-0505	DeradinPanah		Pakistan
PKCH-DDP-0506	DeradinPanah		Pakistan
PKCH-DDP-0509	DeradinPanah		Pakistan
PKCH-DDP-0510	DeradinPanah		Pakistan
PKCH-DDP-0513	DeradinPanah		Pakistan
PKCH-KAC-0001	Kachan		Pakistan
PKCH-KAC-0002	Kachan		Pakistan
PKCH-KAC-0003	Kachan		Pakistan
PKCH-KAC-0004	Kachan		Pakistan
PKCH-KAC-0005	Kachan		Pakistan
PKCH-KAM-0004	Kamori		Pakistan
PKCH-KHU-0002	Khurasani		Pakistan
PKCH-KHU-0011	Khurasani		Pakistan
PKCH-NAC-0006	Nachi		Pakistan
PKCH-NAC-0009	Nachi		Pakistan
PKCH-NAC-0010	Nachi		Pakistan
PKCH-NAC-0011	Nachi		Pakistan
PKCH-NAC-0012	Nachi		Pakistan
PKCH-PAT-0006	Pateri		Pakistan
PKCH-PAT-0024	Pateri		Pakistan
PKCH-PAT-0025	Pateri		Pakistan
PKCH-TED-0002	Teddy		Pakistan
PKCH-TED-0004	Teddy		Pakistan
PKCH-TED-0005	Teddy		Pakistan
PKCH-TED-0006	Teddy		Pakistan
PKCH-TED-0007	Teddy		Pakistan
PKCH-THA-0001	Thari		Pakistan
PKCH-THA-0002	Thari		Pakistan
PKCH-THA-0003	Thari		Pakistan
PKCH-THA-0004	Thari		Pakistan
PKCH-THA-0005	Thari		Pakistan
RUCC-CAU-0047	WestCaucasianTur		Russia
RUCH-SAA-0011	Saanen	Saanen_Russian	Russia
RUCH-SAA-7382	Saanen	Saanen_Russian	Russia
RUCH-SAA-7448	Saanen	Saanen_Russian	Russia
RUCH-SAA-7451	Saanen	Saanen_Russian	Russia
RUCH-SAA-8616	Saanen	Saanen_Russian	Russia
RUCH-UNK-0001	OrenburgCashmere		Russia
RUCH-UNK-0003	OrenburgCashmere		Russia
RUCH-UNK-0005	OrenburgCashmere		Russia
SRR10083581	JiningGrey		China
SRR10083582	JiningGrey		China
SRR10083583	JiningGrey		China
SRR10083584	JiningGrey		China
SRR10083585	JiningGrey		China
SRR10083587	JiningGrey		China
SRR10083588	JiningGrey		China
SRR10083589	JiningGrey		China
SRR10083590	JiningGrey		China
SRR10083591	JiningGrey		China
SRR10083592	JiningGrey		China
SRR10083593	JiningGrey		China
SRR10083594	JiningGrey		China
SRR10083595	JiningGrey		China
SRR10083596	JiningGrey		China
SRR10083597	JiningGrey		China
SRR10083598	JiningGrey		China
SRR10083599	JiningGrey		China
SRR10083602	JiningGrey		China
SRR10083603	JiningGrey		China
SRR10083604	JiningGrey		China
SRR10083605	JiningGrey		China
SRR10083606	JiningGrey		China
SRR10083607	JiningGrey		China
SRR10083608	JiningGrey		China
SRR10083610	JiningGrey		China
SRR10083611	JiningGrey		China
SRR10083612	JiningGrey		China
SRR10083613	JiningGrey		China
SRR10083614	JiningGrey		China
SRR10083615	JiningGrey		China
SRR10083616	JiningGrey		China
SRR10083617	JiningGrey		China
SRR10083618	JiningGrey		China
SRR10083620	JiningGrey		China
TRCA-BEZ-0020	Bezoar	Bezoar_Turkish2	Turkey
TRCA-BEZ-0019	Bezoar	Bezoar_Turkish2	Turkey
TRCA-BEZ-0018	Bezoar	Bezoar_Turkish1	Turkey
CHCH-TOG-0096	Toggenburg	Toggenburg_Swiss	Switzerland
TRCA-BEZ-0016	Bezoar	Bezoar_Turkish2	Turkey
CHCH-TOG-0094	Toggenburg	Toggenburg_Swiss	Switzerland
CHCH-TOG-0093	Toggenburg	Toggenburg_Swiss	Switzerland
CHCH-TOG-0046	Toggenburg	Toggenburg_Swiss	Switzerland
CHCH-TOG-0041	Toggenburg	Toggenburg_Swiss	Switzerland
CHCH-TOG-0034	Toggenburg	Toggenburg_Swiss	Switzerland
CHCH-TOG-0028	Toggenburg	Toggenburg_Swiss	Switzerland
CHCH-TOG-0014	Toggenburg	Toggenburg_Swiss	Switzerland
TRCA-BEZ-0015	Bezoar	Bezoar_Turkish1	Turkey
CHCH-TOG-0002	Toggenburg	Toggenburg_Swiss	Switzerland
CHCH-TOG-0001	Toggenburg	Toggenburg_Swiss	Switzerland
CHCH-NER-0087	NeraVerzasca		Switzerland
CHCH-NER-0086	NeraVerzasca		Switzerland
CHCH-NER-0085	NeraVerzasca		Switzerland
TRCA-BEZ-0013	Bezoar	Bezoar_Turkish2	Turkey
CHCH-NER-0080	NeraVerzasca		Switzerland
CHCH-NER-0079	NeraVerzasca		Switzerland
CHCH-NER-0077	NeraVerzasca		Switzerland
CHCH-NER-0074	NeraVerzasca		Switzerland
CHCH-NER-0073	NeraVerzasca		Switzerland
CHCH-NER-0072	NeraVerzasca		Switzerland
CHCH-NER-0070	NeraVerzasca		Switzerland
TRCA-BEZ-0012	Bezoar	Bezoar_Turkish1	Turkey
CHCH-NER-0045	NeraVerzasca		Switzerland
CHCH-NER-0044	NeraVerzasca		Switzerland
CHCH-NER-0021	NeraVerzasca		Switzerland
CHCH-NER-0019	NeraVerzasca		Switzerland
CHCH-NER-0011	NeraVerzasca		Switzerland
CHCH-NER-0001	NeraVerzasca		Switzerland
CHCH-ALP-0220	Alpine	Alpine_Swiss	Switzerland
TRCA-BEZ-0021	Bezoar	Bezoar_Turkish2	Turkey
TRCA-BEZ-0011	Bezoar	Bezoar_Turkish2	Turkey
TRCA-BEZ-0010	Bezoar	Bezoar_Turkish1	Turkey
CHCH-CAG-0100	TessinGrey		Switzerland
CHCH-CAG-0097	TessinGrey		Switzerland
CHCH-CAG-0096	TessinGrey		Switzerland
CHCH-CAG-0095	TessinGrey		Switzerland
CHCH-CAG-0094	TessinGrey		Switzerland
CHCH-CAG-0093	TessinGrey		Switzerland
CHCH-VAG-0009	Valais		Switzerland
CHCH-SAA-0135	Saanen	Saanen_Swiss	Switzerland
CHCH-SAA-0126	Saanen	Saanen_Swiss	Switzerland
CHCH-SAA-0078	Saanen	Saanen_Swiss	Switzerland
CHCH-SAA-0069	Saanen	Saanen_Swiss	Switzerland
CHCH-SAA-0067	Saanen	Saanen_Swiss	Switzerland
CHCH-SAA-0064	Saanen	Saanen_Swiss	Switzerland
CHCH-CAG-0092	TessinGrey		Switzerland
CHCH-SAA-0057	Saanen	Saanen_Swiss	Switzerland
CHCH-SAA-0044	Saanen	Saanen_Swiss	Switzerland
CHCH-SAA-0017	Saanen	Saanen_Swiss	Switzerland
CHCH-SAA-0016	Saanen	Saanen_Swiss	Switzerland
CHCH-SAA-0015	Saanen	Saanen_Swiss	Switzerland
CHCH-ALP-0212	Alpine	Alpine_Swiss	Switzerland
CHCH-ALP-0202	Alpine	Alpine_Swiss	Switzerland
CHCH-ALP-0199	Alpine	Alpine_Swiss	Switzerland
CHCH-ALP-0191	Alpine	Alpine_Swiss	Switzerland
CHCH-ALP-0170	Alpine	Alpine_Swiss	Switzerland
CHCH-ALP-0164	Alpine	Alpine_Swiss	Switzerland
CHCH-ALP-0162	Alpine	Alpine_Swiss	Switzerland
CHCH-ALP-0161	Alpine	Alpine_Swiss	Switzerland
CHCH-ALP-0156	Alpine	Alpine_Swiss	Switzerland
CHCH-ALP-0153	Alpine	Alpine_Swiss	Switzerland
CHCH-ALP-0152	Alpine	Alpine_Swiss	Switzerland
CHCH-ALP-0149	Alpine	Alpine_Swiss	Switzerland
CHCH-ALP-0138	Alpine	Alpine_Swiss	Switzerland
CHCH-ALP-0133	Alpine	Alpine_Swiss	Switzerland
CHCH-ALP-0130	Alpine	Alpine_Swiss	Switzerland
CHCH-CAG-0089	TessinGrey		Switzerland
CHCH-CAG-0088	TessinGrey		Switzerland
CHCH-VAG-0143	Valais		Switzerland
CHCH-CAG-0090	TessinGrey		Switzerland
SRR1265926	KoreaNativeGoat		Korea
SRR1265927	KoreaNativeGoat		Korea
SRR1265930	KoreaNativeGoat		Korea
SRR1265932	KoreaNativeGoat		Korea
SRR1265933	KoreaNativeGoat		Korea
SRR1265935	KoreaNativeGoat		Korea
SRR1999390	Tibetan		China
SRR1999391	Tibetan		China
SRR1999396	Tibetan		China
SRR1999408	Tibetan		China
SRR1999409	Tibetan		China
SRR1999410	Tibetan		China
SRR1999411	Tibetan		China
SRR1999412	Tibetan		China
SRR1999413	Tibetan		China
SRR1999415	Tibetan		China
SRR1999416	Tibetan		China
SRR1999419	Tibetan		China
SRR1999645	Tibetan		China
SRR1999646	Tibetan		China
SRR1999656	Tibetan		China
SRR5149617	Tibetan		China
SRR5149618	Sichuan		China
SRR5803147	Beetal		Pakistan
SRR5803148	Beetal		Pakistan
SRR5803149	Barbari		Pakistan
SRR5803150	Beetal		Pakistan
SRR5803151	Beetal		Pakistan
SRR5803152	Beetal		Pakistan
SRR5803153	Bengal		Bangladesh
SRR5803154	Boiragi		Bangladesh
SRR5803155	Bengal		Bangladesh
SRR5803156	IranSouth		Iran
SRR5803157	RituCashmere		China
SRR5803158	Longlin		China
SRR5803159	Tibetan		China
SRR5803160	BangeCashmere		China
SRR5803161	Longlin		China
SRR5803162	Longlin		China
SRR5803163	Longlin		China
SRR5803164	Longlin		China
SRR5803165	Longlin		China
SRR5803167	IranSouth		Iran
SRR5803168	AnhuiWhite		China
SRR5803169	GuizhouBlack		China
SRR5803170	XiangDongBlack		China
SRR5803171	Matou		China
SRR5803175	Iraq		Iraq
SRR5803176	LvliangBlack		China
SRR5803177	JiningGrey		China
SRR5803178	ShaananWhite		China
SRR5803179	Chaidamu	Cashmere	China
SRR5803180	Cashmere	Cashmere	China
SRR5803181	Xinjiang		China
SRR5803182	ZhonWei		China
SRR5803183	ChengdeHornless		China
SRR5803184	GuishanBlack		China
SRR5803185	MaguanHornDown		China
SRR5803186	Cashmere	Cashmere	China
SRR5803187	Cashmere	Cashmere	China
SRR5803189	Cashmere	Cashmere	China
SRR5803194	Xinjiang		China
SRR5803195	Tibetan		China
SRR5803196	Tibetan		China
SRR5803197	WuZhuMuQinWhite		China
SRR5803198	Kurdi		Iran
SRR5803201	Tibetan		China
SRR5803202	Tibetan		China
SRR5803203	Tibetan		China
SRR5803205	Qinghai		China
SRR5803206	Yimeng		China
SRR5803212	Qinghai		China
SRR5803213	Qinghai		China
SRR5803214	Qinghai		China
SRR5803215	LaiWublack		China
SRR5803216	Kurdi		Iran
SRR5803217	Raini		Iran
SRR5803218	IranNorthCentral		Iran
SRR5803219	IranNorthCentral		Iran
SRR5803220	TurkiQashqai		Iran
SRR5803221	Khalkhali		Iran
SRR5803222	Abadah		Iran
SRR5803223	Nadjdi		Iran
SRR5803224	Tali		Iran
SRR5803225	IranSouth		Iran
SRR5803228	ChengduGrey		China
SRR5803230	RaoshanWhite		China
SRR5803231	Leizhou		China
SRR5803233	JianchangBlack		China
SRR6246084	Leizhou		China
SRR6246085	Leizhou		China
SRR6246086	Leizhou		China
SRR6246091	Leizhou		China
SRR6246093	LiaoningCashmere	Cashmere	China
SRR6246094	LiaoningCashmere	Cashmere	China
SRR6246095	Saanen	Saanen_Chinese	China
SRR6246096	Saanen	Saanen_Chinese	China
SRR6246097	Saanen	Saanen_Chinese	China
SRR6246098	Saanen	Saanen_Chinese	China
SRR6246099	LiaoningCashmere	Cashmere	China
SRR6246100	Saanen	Saanen_Chinese	China
SRR6246102	LiaoningCashmere	Cashmere	China
SRR6378097	Cashmere	Cashmere	China
SRR6378100	Cashmere	Cashmere	China
SRR6378102	Cashmere	Cashmere	China
SRR6378103	Cashmere	Cashmere	China
SRR7739516	Cashmere	Cashmere_Indian	India
SRR8237098	Bengal		Bangladesh
SRR8237571	Bengal		Bangladesh
SRR8238774	Bengal		Bangladesh
SRR8240157	Bengal		Bangladesh
SRR8928054	Bengal		Bangladesh
TJCS-UGA-0460	SiberianIbex		Tajikistan
TNCH-TUN-0001	Tunisian		Tunisia
TNCH-TUN-0002	Tunisian		Tunisia
TNCH-TUN-0003	Tunisian		Tunisia
TNCH-TUN-0005	Tunisian		Tunisia
TNCH-TUN-0006	Tunisian		Tunisia
TZCH-BOE-0312	Boer		Tanzania
TZCH-BOE-0314	Boer		Tanzania
TZCH-BOE-0315	Boer		Tanzania
TZCH-GOG-0002	Gogo		Tanzania
TZCH-GOG-0003	Gogo		Tanzania
TZCH-GOG-0004	Gogo		Tanzania
TZCH-GOG-0006	Gogo		Tanzania
TZCH-GOG-0007	Gogo		Tanzania
TZCH-GOG-0008	Gogo		Tanzania
TZCH-GOG-0009	Gogo		Tanzania
TZCH-GOG-0010	Gogo		Tanzania
TZCH-MAA-0004	Maasai		Tanzania
TZCH-MAA-0005	Maasai		Tanzania
TZCH-MAA-0008	Maasai		Tanzania
TZCH-MAA-0010	Maasai		Tanzania
TZCH-MAA-0011	Maasai		Tanzania
TZCH-MAA-0013	Maasai		Tanzania
TZCH-MAA-0015	Maasai		Tanzania
TZCH-MAA-0018	Maasai		Tanzania
TZCH-MLY-0014	Malya		Tanzania
TZCH-MLY-0022	Malya		Tanzania
TZCH-MLY-0023	Malya		Tanzania
TZCH-MLY-0025	Malya		Tanzania
TZCH-NRW-0009	TanzanianNorwegian		Tanzania
TZCH-NRW-0002	TanzanianNorwegian		Tanzania
TZCH-NRW-0010	TanzanianNorwegian		Tanzania
TZCH-NRW-0012	TanzanianNorwegian		Tanzania
TZCH-NRW-0017	TanzanianNorwegian		Tanzania
TZCH-NRW-0015	TanzanianNorwegian		Tanzania
TZCH-NRW-0018	TanzanianNorwegian		Tanzania
TZCH-PRW-0001	PareWhite		Tanzania
TZCH-PRW-0003	PareWhite		Tanzania
TZCH-PRW-0014	PareWhite		Tanzania
TZCH-PRW-0006	PareWhite		Tanzania
TZCH-PRW-0008	PareWhite		Tanzania
TZCH-PRW-0010	PareWhite		Tanzania
TZCH-PRW-0016	PareWhite		Tanzania
TZCH-PRW-0020	PareWhite		Tanzania
TZCH-SAA-0163	Saanen	Saanen_Tanzanian	Tanzania
TZCH-SAA-0171	Saanen	Saanen_Tanzanian	Tanzania
TZCH-SAA-0172	Saanen	Saanen_Tanzanian	Tanzania
TZCH-SAA-0175	Saanen	Saanen_Tanzanian	Tanzania
TZCH-SAA-0173	Saanen	Saanen_Tanzanian	Tanzania
TZCH-SAA-0176	Saanen	Saanen_Tanzanian	Tanzania
TZCH-SAA-0178	Saanen	Saanen_Tanzanian	Tanzania
TZCH-SNJ-0013	Sonjo		Tanzania
TZCH-SNJ-0006	Sonjo		Tanzania
TZCH-SNJ-0010	Sonjo		Tanzania
TZCH-SNJ-0016	Sonjo		Tanzania
TZCH-SNJ-0018	Sonjo		Tanzania
TZCH-SNJ-0005	Sonjo		Tanzania
TZCH-SNJ-0022	Sonjo		Tanzania
TZCH-TOG-0018	Toggenburg	Toggenburg_Tanzanian	Tanzania
TZCH-TOG-0007	Toggenburg	Toggenburg_Tanzanian	Tanzania
TZCH-TOG-0023	Toggenburg	Toggenburg_Tanzanian	Tanzania
TZCH-TOG-0012	Toggenburg	Toggenburg_Tanzanian	Tanzania
TZCH-TOG-0005	Toggenburg	Toggenburg_Tanzanian	Tanzania
TZCH-TOG-0017	Toggenburg	Toggenburg_Tanzanian	Tanzania
TZCH-TOG-0014	Toggenburg	Toggenburg_Tanzanian	Tanzania
TZCH-TOG-0022	Toggenburg	Toggenburg_Tanzanian	Tanzania
UGCH-MUB-0001	Mubende		Uganda
UGCH-MUB-0002	Mubende		Uganda
UGCH-MUB-0014	Mubende		Uganda
UZCF-FAL-0001	Markhor		Uzbekistan
ZACH-ANG-0374	Angora	Angora	South Africa
ZACH-ANG-0388	Angora	Angora	South Africa
ZACH-ANG-0397	Angora	Angora	South Africa
ZWCH-BOE-0322	Boer		Zimbabwe
ZWCH-BOE-0327	Boer		Zimbabwe
ZWCH-BOE-0334	Boer		Zimbabwe
ZWCH-BOE-0337	Boer		Zimbabwe
ZWCH-MSH-0002	Mashona		Zimbabwe
ZWCH-MSH-0003	Mashona		Zimbabwe
ZWCH-MSH-0008	Mashona		Zimbabwe
ZWCH-MSH-0011	Mashona		Zimbabwe
ZWCH-MSH-0004	Mashona		Zimbabwe
ZWCH-MSH-0013	Mashona		Zimbabwe
ZWCH-MSH-0015	Mashona		Zimbabwe
ZWCH-MSH-0016	Mashona		Zimbabwe
ZWCH-MSH-0017	Mashona		Zimbabwe
ZWCH-MSH-0019	Mashona		Zimbabwe
ZWCH-MSH-0021	Mashona		Zimbabwe
ZWCH-MTB-0004	Matebele		Zimbabwe
ZWCH-MTB-0007	Matebele		Zimbabwe
ZWCH-MTB-0019	Matebele		Zimbabwe
ZWCH-MTB-0011	Matebele		Zimbabwe
ZWCH-MTB-0014	Matebele		Zimbabwe
ZWCH-MTB-0020	Matebele		Zimbabwe
ZWCH-MTB-0023	Matebele		Zimbabwe
ZWCH-MTB-0025	Matebele		Zimbabwe

## Sheet: Table S2 downsampled samples
Sample	Coverage (X)	Site	Geographic Origin	Latitude	Longitude	Molecular Sex	C14 range, 2σ calibrated	Ancestry	Error CpG	Error	Accession	Number of SNPs	Number of SNPs (MAF 5%; Transversions)
Direkli1-2	11.21	Direkli Cave	Taurus Mountains, Turkey	37.8578	36.6539	F	11367-11220 BCE	Turkish Bezoar, Taurus Mountains	0.0334	0.0495	SAMEA4453841; SAMEA4453842	19382004	1625844
Blagotin3	11.4	Blagotin-Poljna	Trstenik, Serbia	43.7233	21.0994	M	6081-5891 BCE	Neolithic Serbian Domestic	0.0398	0.0556	SAMEA4588077	21287328	1792217
Acem2	8.63	Acemhöyük	Aksaray Plain, Turkey	38.541	33.7712	M	2035-1884 BCE	Bronze Age Central Turkish Domestic	0.0272	0.0387	SAMEA4591761	21846830	1846582
Semnan3	14.44	Sang-e Chakhmaq	Semnan, Iran	36.5042	55.0008	F	6221-5990 BCE	Neolithic NE Iranian Domestic	0.038	0.0535	SAMEA4591758	24517997	2089829

## Sheet: Table S3 published ancients
Name	Accession	Cal.C14	Coverage	Site	Country	Latitude	Longitude	Molecular Sex	Period	midpoint.BP	Imputed MAF05 snp #	Imputed MAF05 transversion snp #	Country_continent_plot	Period_plot	Sum of ROH (BP)	fROH
Abdul4	SAMEA7368742	8275-7958 BCE	2.31	Tepe Abdul Hosein	Luristan, Iran	34.066	48.134	F	EPPN	10066.5	7077915	1966504	Iran	Neolithic	64696891	0.027757
Acem1	SAMEA4450095	2398-2039 BCE	4.35	Acemhöyük	Aksaray Plain, Turkey	38.541	33.7712	F	~2,500BC - Bronze Age	4168.5	8301593	2305888	Turkey	Bronze Age	11214134	0.004811
Acem2	SAMEA4591761	2035-1884 BCE	8.63	Acemhöyük	Aksaray Plain, Turkey	38.541	33.7712	M	Mid Bronze Age - 1700BC	3909.5	8644570	2401955	Turkey	Bronze Age	11850652	0.005084
Azer3-5	SAMEA4591766; SAMEA4607425		4.54	Tepe Hasanlu	Azerbaijan, Iran	37.0048	45.4589	F	Early Bronze (3000-2100 BC)	4500	8349870	2319772	Iran	Bronze Age	13371174	0.005737
Azer4	SAMEA4591767		2.56	Tepe Hasanlu	Azerbaijan, Iran	37.0048	45.4589	M	Iron Age (550-330 BC)	2350	8021721	2223644	Iran	Iron Age	9198548	0.003946
Blagotin1	SAMEA4588076	6394-6086 BCE	6.93	Blagotin-Poljna	Trstenik, Serbia	43.7233	21.0994	M	Early Neolithic Site - ~/>6100 BC	8190	8479483	2357588	Europe	Neolithic	136000000	0.058353
Blagotin2	SAMEA4589055	6378-6077 BCE	3.9	Blagotin-Poljna	Trstenik, Serbia	43.7233	21.0994	F	Early Neolithic Site - ~/>6100 BC	8177.5	8265827	2296851	Europe	Neolithic	143000000	0.0614
Blagotin3	SAMEA4588077	6081-5891 BCE	11.4	Blagotin-Poljna	Trstenik, Serbia	43.7233	21.0994	M	Early Neolithic Site - ~/>6100 BC	7936	8661190	2407055	Europe	Neolithic	112000000	0.048023
Blagotin16	SAMEA4589056		3.48	Blagotin-Poljna	Trstenik, Serbia	43.7233	21.0994	M	Early Neolithic Site - ~/>6100 BC	8100	8276210	2296375	Europe	Neolithic	398000000	0.170576
Bulak1	SAMEA4607414		0.85	Tilla Bulak	Surkhandarja, Uzbekistan	37.7	66.8	F	Bronze Age, ~2000-1700 ca. BC	3750	6810932	1883320	Turkmenistan/Uzbekistan	Bronze Age	113000000	0.048343
Bulak2	SAMEA4607415		2.66	Tilla Bulak	Surkhandarja, Uzbekistan	37.7	66.8	M	Bronze Age, ~2000-1700 ca. BC	3800	8018020	2220874	Turkmenistan/Uzbekistan	Bronze Age	15586457	0.006687
Darre2	SAMEA4607426	1475-1639 CE	3.83	Darre-ye Bolāghi	Fars, Iran	30.2033	53.179	F	Dated to 15-17th century AD (context: Chalcolithic, 5th mil. BC)	393	8343464	2315429	Iran	Medieval	17529968	0.007521
Direkli1-2	SAMEA4453841; SAMEA4453842	11367-11220 BCE	11.21	Direkli Cave	Taurus Mountains, Turkey	37.8578	36.6539	F	Late Epipaleolithic (c.9500 BC)	13243.5	8512523	2368665	Turkey	Late Pleistocene	47480142	0.020371
Direkli6	SAMEA4591773		2.5	Direkli Cave	Taurus Mountains, Turkey	37.8578	36.6539	M	Late Epipaleolithic (c.9500 BC)	11450	7482860	2073413	Turkey	Late Pleistocene	127000000	0.0544
Fars4	SAMEA4591769	5459-5209 BCE	1.01	Mianroud	Fars, Iran	29.8828	52.8099	F	Early / Mid Chalcolithic - 5,550 - 4,200 BC	7284	7104162	1969520	Iran	Chalcolithic	39180097	0.01681
Ganjdareh3	SAMEA7368734	7940-7592 BCE	2.17	Ganj Dareh	Iran	34.2722	47.4764	F	Early Neolithic c. 7,500 BC	9716	7470857	2074240	Iran	Neolithic	63256208	0.027139
Ganjdareh18	SAMEA7368719	8205-7758 BCE	2.48	Ganj Dareh	Iran	34.2722	47.4764	F	Early Neolithic c. 7,500 BC	9931.5	7424600	2063816	Iran	Neolithic	144000000	0.061988
Ganjdareh20	SAMEA7368722		2.81	Ganj Dareh	Iran	34.2722	47.4764	M	Early Neolithic c. 7,500 BC	9750	7746884	2153043	Iran	Neolithic	73572028	0.031565
Ganjdareh22	SAMEA7368724		2.55	Ganj Dareh	Iran	34.2722	47.4764	M	Early Neolithic c. 7,500 BC	9750	7713404	2142741	Iran	Neolithic	254000000	0.109023
Ganjdareh26	SAMEA7368727		1.2	Ganj Dareh	Iran	34.2722	47.4764	F	Early Neolithic c. 7,500 BC	9750	6692050	1854675	Iran	Neolithic	65768388	0.028217
Ganjdareh34	SAMEA7368732		1.49	Ganj Dareh	Iran	34.2722	47.4764	M	Early Neolithic c. 7,500 BC	9882	6598077	1831999	Iran	Neolithic	84033620	0.036053
Geor2	SAMEA4609146		1.5	Tamara Fort	Kazbegi, Georgia	42.7461	44.6235	M	Medieval	400	7447520	2059638	Armenia/Georgia	Medieval	6594102	0.002829
Hovk1	SAMEA4607418	47k+	3.21	Hovk-1 Cave	Tavush, Armenia	40.8251	45.0585	F	Late Pleistocene	75000	7723336	2140440	Armenia/Georgia	Late Pleistocene	103000000	0.044262
Kazbegi1	SAMEA4591770		3.74	Tamara Fort	Kazbegi, Georgia	42.7461	44.6235	F	Medieval (901 - 1,000 AD)	1168.5	8210196	2286787	Armenia/Georgia	Medieval	24991807	0.010722
Lur12	SAMEA4591774	8170-7740 BCE	1.01	Tepe Abdul Hosein	Luristan, Iran	34.066	48.134	F	Neolithic 7316-7083BC cal.BC	9905	6428676	1778008	Iran	Neolithic	50156881	0.021519
Monjukli4	SAMEA4607422		0.58	Monjukli Depe	Meana-Čaača, Turkmenistan	36.8485	60.4181	F	Eneolithic/Chalcolithic, ~5100-4500 BC	6750	5967434	1647759	Turkmenistan/Uzbekistan	Chalcolithic	36245851	0.015551
Monjukli8	SAMEA4607419		2.55	Monjukli Depe	Meana-Čaača, Turkmenistan	36.8485	60.4181	M	Neolithic, ~6400-5900 BC	7834.5	8068191	2234514	Turkmenistan/Uzbekistan	Neolithic	195000000	0.083585
Potterne1	SAMEA4591772		3.57	Potterne	Wiltshire, UK	51.3244	-2.00891	F	Bronze Age (990 - 2,040 BC, could be later)	2926	8541724	2370855	Europe	Bronze Age	506000000	0.21699
Qazvin1	SAMEA4591768		3.13	Tepe Chizar	Qazvin, Iran	35.783	49.416	F	Middle Bronze Age (2400-1900 BC)	3854	8074099	2240714	Iran	Bronze Age	23265327	0.009982
Semnan1-2	SAMEA4591756; SAMEA4591757	7459-6839 BCE	6.61	Sang-e Chakhmaq	Semnan, Iran	36.5042	55.0008	F	~7,000 BC - PPN	9144	8465027	2353485	Iran	Neolithic	162000000	0.069372
Semnan3	SAMEA4591758	6221-5990 BCE	14.44	Sang-e Chakhmaq	Semnan, Iran	36.5042	55.0008	F	~6,000 BC - PN	8055.5	8737328	2428907	Iran	Neolithic	156000000	0.066931
Semnan7	SAMEA4589054		3.26	Sang-e Chakhmaq	Semnan, Iran	36.5042	55.0008	M	~6,000 BC - PN	7950	8031522	2230897	Iran	Neolithic	172000000	0.073639
Semnan9	SAMEA4591760	6072-5926 BCE	3.04	Sang-e Chakhmaq	Semnan, Iran	36.5042	55.0008	M	~6,000 BC - PN	7949	8171352	2264779	Iran	Neolithic	149000000	0.063901
Semnan10	SAMEA4591755		1.42	Sang-e Chakhmaq	Semnan, Iran	36.5042	55.0008	M	~6,000 BC - PN	7950	7002010	1936908	Iran	Neolithic	138000000	0.059319
Semnan13	SAMEA4607423		2.83	Sang-e Chakhmaq	Semnan, Iran	36.5042	55.0008	F	~6,000 BC - PN	7950	8048920	2228162	Iran	Neolithic	191000000	0.08194
Yoqneam2	SAMEA4591771		2.13	Tel Yoqne’am	Haifa, Israel	32.6641	35.1083	F	Mid Bronze Age ~1650-1550/1540 BCE	3549	7881760	2189128	Israel	Bronze Age	13865666	0.005949

## Sheet: Table S4 outgroup sheep
Sample accession	Run accession	Taxa
SAMN14590209	SRR11657469	Ovis aries
SAMN14590219	SRR11657480	Ovis aries
SAMN14590235	SRR11657498	Ovis aries
SAMN14590398	SRR11657503	Ovis orientalis
SAMN14590387	SRR11657635	Ovis orientalis
SAMN14590391	SRR11657639	Ovis orientalis
SAMN14590285	SRR11657646	Ovis aries
SAMN14590275	SRR11657657	Ovis aries
SAMN14590259	SRR11657675	Ovis aries
SAMN14590340	SRR11657702	Ovis aries

## Sheet: Table S5 Imputation MAF tranch 
NAME	COVERAGE	GP	MAF tranch	# of correctly imputed Non-reference sites	Non-reference R2	Non-reference concordance	# of correctly imputed heterozygous sites	Heterozygous R2	Heterozygous concordance	# of correctly imputed homozygous alt sites	Homozygous alt R2	Homozygous alt concordance	# of correctly imputed homozygous sites	Homozygous R2	Homozygous concordance	False-positive heteroyzgous rate % (FPR)	False-negative heteroyzgous rate % (FNR)
Acem2	0.1	0.7	0-0.01	39030	0.174628	0.417885	10607	0.027195	0.16491	28423	0.95539	0.977441	9682018	0.998834	0.999417	0.053947	83.509
Acem2	0.1	0.8	0-0.01	37088	0.173265	0.416251	8750	0.021135	0.145378	28338	0.960687	0.980147	9665623	0.999253	0.999626	0.033344	85.4622
Acem2	0.1	0.9	0-0.01	34464	0.1734	0.416413	6435	0.014049	0.118528	28029	0.969056	0.984406	9620060	0.999601	0.999801	0.016567	88.1472
Acem2	0.1	0.95	0-0.01	32249	0.176172	0.419729	4676	0.009139	0.095598	27573	0.975298	0.987572	9544800	0.999751	0.999875	0.009544	90.4402
Acem2	0.1	0.99	0-0.01	28301	0.191217	0.437284	2765	0.00503	0.070919	25536	0.984824	0.992383	9211372	0.999882	0.999941	0.004103	92.9081
Acem2	0.15	0.7	0-0.01	42720	0.212283	0.460742	14300	0.050472	0.224659	28420	0.955912	0.977707	9681360	0.998737	0.999368	0.059863	77.5341
Acem2	0.15	0.8	0-0.01	40460	0.211377	0.459757	12139	0.042108	0.205203	28321	0.963864	0.981766	9666452	0.999191	0.999596	0.037507	79.4797
Acem2	0.15	0.9	0-0.01	37188	0.210181	0.458455	9157	0.0302	0.17378	28031	0.972607	0.986208	9626514	0.999542	0.999771	0.020429	82.622
Acem2	0.15	0.95	0-0.01	34599	0.21141	0.459793	6953	0.02159	0.146936	27646	0.979837	0.989867	9560471	0.999715	0.999858	0.012132	85.3064
Acem2	0.15	0.99	0-0.01	30520	0.224831	0.474163	4524	0.014028	0.118439	25996	0.986822	0.993389	9283846	0.99986	0.99993	0.005612	88.1561
Acem2	0.2	0.7	0-0.01	46884	0.256175	0.506137	18391	0.083891	0.28964	28493	0.956415	0.977965	9682176	0.998609	0.999304	0.066913	71.036
Acem2	0.2	0.8	0-0.01	44404	0.255453	0.505424	16012	0.07385	0.271754	28392	0.962886	0.981268	9668076	0.999077	0.999538	0.043805	72.8246
Acem2	0.2	0.9	0-0.01	40764	0.254179	0.504162	12648	0.058344	0.241545	28116	0.973781	0.986803	9633021	0.999477	0.999739	0.024286	75.8455
Acem2	0.2	0.95	0-0.01	37754	0.254415	0.504395	10024	0.04582	0.214055	27730	0.979338	0.989615	9577093	0.999661	0.999831	0.015315	78.5945
Acem2	0.2	0.99	0-0.01	33215	0.266092	0.515841	6795	0.032337	0.179824	26420	0.986289	0.993121	9347372	0.999824	0.999912	0.007584	82.0176
Acem2	0.25	0.7	0-0.01	49789	0.288961	0.53755	21243	0.111974	0.334625	28546	0.959713	0.979649	9683131	0.998589	0.999294	0.068454	66.5375
Acem2	0.25	0.8	0-0.01	47337	0.289892	0.538416	18883	0.102544	0.320225	28454	0.965961	0.982833	9670260	0.99903	0.999515	0.046626	67.9775
Acem2	0.25	0.9	0-0.01	43818	0.290485	0.538967	15594	0.087504	0.295812	28224	0.97497	0.987406	9638347	0.999424	0.999712	0.027248	70.4189
Acem2	0.25	0.95	0-0.01	40686	0.290469	0.538952	12810	0.073234	0.270619	27876	0.980279	0.990091	9589103	0.999613	0.999806	0.018028	72.9381
Acem2	0.25	0.99	0-0.01	35833	0.29922	0.54701	9218	0.056712	0.238142	26615	0.986315	0.993134	9390758	0.999787	0.999894	0.009679	76.1858
Acem2	0.3	0.7	0-0.01	52285	0.317226	0.563228	23716	0.13857	0.372249	28569	0.962449	0.981045	9683187	0.998546	0.999273	0.070918	62.7751
Acem2	0.3	0.8	0-0.01	49879	0.31946	0.565208	21399	0.130189	0.360817	28480	0.968329	0.984037	9671644	0.999007	0.999503	0.048025	63.9183
Acem2	0.3	0.9	0-0.01	46175	0.320397	0.566037	17911	0.114348	0.338154	28264	0.976027	0.987941	9642693	0.999379	0.999689	0.029755	66.1846
Acem2	0.3	0.95	0-0.01	42976	0.319845	0.565548	15002	0.098733	0.314217	27974	0.980833	0.99037	9598297	0.999589	0.999795	0.019396	68.5782
Acem2	0.3	0.99	0-0.01	38066	0.327567	0.572335	11215	0.080658	0.284003	26851	0.987457	0.993709	9421707	0.99977	0.999885	0.010751	71.5997
Acem2	0.4	0.7	0-0.01	56029	0.359928	0.59994	27426	0.182213	0.426864	28603	0.963417	0.981538	9684613	0.998493	0.999246	0.074073	57.3136
Acem2	0.4	0.8	0-0.01	53608	0.362305	0.601918	25090	0.174334	0.417533	28518	0.968972	0.984364	9674007	0.99893	0.999465	0.05235	58.2467
Acem2	0.4	0.9	0-0.01	50035	0.363196	0.602657	21700	0.159494	0.399367	28335	0.975542	0.987695	9648678	0.999315	0.999658	0.033196	60.0633
Acem2	0.4	0.95	0-0.01	46695	0.362193	0.601825	18606	0.142879	0.377994	28089	0.980565	0.990235	9611209	0.999521	0.99976	0.023155	62.2006
Acem2	0.4	0.99	0-0.01	41805	0.36928	0.607684	14588	0.124097	0.352274	27217	0.987912	0.993938	9466763	0.999712	0.999856	0.013762	64.7726
Acem2	0.5	0.7	0-0.01	58941	0.394948	0.628449	30289	0.219757	0.468783	28652	0.964403	0.98204	9685495	0.998442	0.99922	0.076819	53.1217
Acem2	0.5	0.8	0-0.01	56687	0.397318	0.630332	28102	0.213008	0.461528	28585	0.968709	0.98423	9675841	0.998871	0.999435	0.055386	53.8472
Acem2	0.5	0.9	0-0.01	53157	0.400158	0.63258	24726	0.200232	0.447473	28431	0.976233	0.988045	9653496	0.99926	0.99963	0.036088	55.2527
Acem2	0.5	0.95	0-0.01	49817	0.399833	0.632324	21638	0.184833	0.429923	28179	0.980764	0.990335	9620339	0.999463	0.999732	0.026084	57.0078
Acem2	0.5	0.99	0-0.01	45193	0.406395	0.637491	17812	0.169055	0.411163	27381	0.986265	0.993109	9496919	0.999656	0.999828	0.016708	58.8837
Acem2	0.75	0.7	0-0.01	63825	0.45303	0.673075	35080	0.285807	0.534609	28745	0.968548	0.984148	9687293	0.99844	0.99922	0.077258	46.5391
Acem2	0.75	0.8	0-0.01	61760	0.456286	0.675489	33092	0.281646	0.530703	28668	0.972199	0.986002	9679188	0.998818	0.999409	0.058411	46.9297
Acem2	0.75	0.9	0-0.01	58631	0.459997	0.678231	30107	0.273177	0.522664	28524	0.977935	0.988906	9661315	0.99919	0.999595	0.039937	47.7336
Acem2	0.75	0.95	0-0.01	55442	0.459727	0.678032	27079	0.25969	0.509598	28363	0.981367	0.99064	9635273	0.999393	0.999696	0.02986	49.0402
Acem2	0.75	0.99	0-0.01	50972	0.464155	0.681289	23216	0.24537	0.495349	27756	0.986237	0.993095	9542575	0.999587	0.999793	0.020315	50.4651
Acem2	1	0.7	0-0.01	66844	0.489379	0.699556	38014	0.328815	0.573424	28830	0.970891	0.985338	9688591	0.998417	0.999208	0.078608	42.6576
Acem2	1	0.8	0-0.01	65074	0.493272	0.702333	36313	0.326867	0.571723	28761	0.974224	0.987028	9681611	0.998788	0.999394	0.060109	42.8277
Acem2	1	0.9	0-0.01	62192	0.496806	0.704845	33575	0.320678	0.566284	28617	0.977465	0.988668	9666411	0.999128	0.999564	0.043193	43.3716
Acem2	1	0.95	0-0.01	59113	0.496779	0.704825	30649	0.309148	0.556011	28464	0.980476	0.99019	9645026	0.999333	0.999667	0.03298	44.3989
Acem2	1	0.99	0-0.01	55307	0.503753	0.709756	27317	0.301907	0.549461	27990	0.984603	0.992272	9569834	0.999529	0.999765	0.023318	45.0539
Acem2	2	0.7	0-0.01	72662	0.561441	0.749294	43748	0.417802	0.646376	28914	0.974357	0.987095	9691942	0.998482	0.999241	0.075779	35.3624
Acem2	2	0.8	0-0.01	71484	0.566022	0.752344	42613	0.419608	0.647771	28871	0.97552	0.987684	9687280	0.998774	0.999387	0.061218	35.2229
Acem2	2	0.9	0-0.01	69503	0.571091	0.755706	40712	0.419532	0.647713	28791	0.9778	0.988838	9677286	0.999065	0.999532	0.046665	35.2287
Acem2	2	0.95	0-0.01	67165	0.571801	0.756175	38468	0.41335	0.642923	28697	0.979956	0.989927	9663878	0.999256	0.999628	0.037114	35.7077
Acem2	2	0.99	0-0.01	64759	0.582487	0.763208	36303	0.418083	0.646594	28456	0.982658	0.991291	9619461	0.999444	0.999722	0.027749	35.3406
Acem2	4	0.7	0-0.01	77085	0.626897	0.791769	48079	0.49972	0.706909	29006	0.977029	0.988448	9695181	0.998652	0.999326	0.06739	29.3091
Acem2	4	0.8	0-0.01	76113	0.632245	0.795138	47129	0.503491	0.709571	28984	0.978279	0.98908	9692063	0.998871	0.999435	0.056447	29.0429
Acem2	4	0.9	0-0.01	74578	0.640034	0.800021	45642	0.508767	0.713279	28936	0.979918	0.989908	9685820	0.999097	0.999548	0.045149	28.6721
Acem2	4	0.95	0-0.01	72806	0.644759	0.802969	43924	0.509915	0.714084	28882	0.981024	0.990466	9677949	0.999252	0.999626	0.03738	28.5916
Acem2	4	0.99	0-0.01	71467	0.661395	0.813262	42724	0.526458	0.725574	28743	0.982761	0.991343	9654322	0.999405	0.999703	0.02975	27.4426
Acem2	0.1	0.7	0.01-0.02	37640	0.330775	0.575131	12989	0.105341	0.324563	24651	0.939968	0.969519	1885465	0.994861	0.997427	0.238311	67.5437
Acem2	0.1	0.8	0.01-0.02	35350	0.341867	0.584694	10992	0.0959	0.309677	24358	0.952039	0.975725	1872237	0.99672	0.998359	0.148319	69.0323
Acem2	0.1	0.9	0.01-0.02	31658	0.364815	0.603999	8045	0.080165	0.283135	23613	0.96801	0.983875	1837661	0.998247	0.999123	0.074985	71.6865
Acem2	0.1	0.95	0.01-0.02	28509	0.393647	0.627413	5984	0.069737	0.264078	22525	0.977823	0.988849	1782901	0.998932	0.999466	0.043786	73.5922
Acem2	0.1	0.99	0.01-0.02	21509	0.478999	0.692097	3308	0.06701	0.258862	18201	0.989318	0.994645	1573889	0.999524	0.999762	0.019566	74.1138
Acem2	0.15	0.7	0.01-0.02	41789	0.407442	0.638312	17062	0.182245	0.426902	24727	0.940218	0.969648	1886235	0.99465	0.997321	0.253882	57.3098
Acem2	0.15	0.8	0.01-0.02	39259	0.422478	0.649983	14763	0.174874	0.41818	24496	0.952679	0.976053	1875396	0.996536	0.998266	0.161199	58.182
Acem2	0.15	0.9	0.01-0.02	35115	0.444858	0.666977	11327	0.158246	0.397802	23788	0.96832	0.984032	1846863	0.998018	0.999008	0.089747	60.2199
Acem2	0.15	0.95	0.01-0.02	31605	0.474345	0.688727	8741	0.147185	0.383646	22864	0.979248	0.989569	1802767	0.998801	0.9994	0.05278	61.6354
Acem2	0.15	0.99	0.01-0.02	24681	0.548215	0.740415	5337	0.14772	0.384344	19344	0.989333	0.994652	1639855	0.999447	0.999723	0.024204	61.5656
Acem2	0.2	0.7	0.01-0.02	45882	0.487434	0.698165	21065	0.274431	0.523862	24817	0.946629	0.972949	1887940	0.994573	0.997283	0.262084	47.6138
Acem2	0.2	0.8	0.01-0.02	43187	0.503831	0.70981	18598	0.271179	0.520748	24589	0.957484	0.978511	1878572	0.996183	0.998089	0.182836	47.9252
Acem2	0.2	0.9	0.01-0.02	39147	0.53009	0.728072	15071	0.264142	0.513948	24076	0.970117	0.984945	1855115	0.997784	0.998891	0.104628	48.6052
Acem2	0.2	0.95	0.01-0.02	35374	0.556686	0.746114	12172	0.257927	0.507865	23202	0.979462	0.989678	1819643	0.998543	0.999271	0.06777	49.2135
Acem2	0.2	0.99	0.01-0.02	28427	0.622837	0.7892	7964	0.266053	0.515803	20463	0.988662	0.994315	1689712	0.999256	0.999628	0.034846	48.4197
Acem2	0.25	0.7	0.01-0.02	48658	0.543905	0.737499	23762	0.344576	0.587006	24896	0.953413	0.976429	1889058	0.99479	0.997392	0.252872	41.2994
Acem2	0.25	0.8	0.01-0.02	46198	0.563622	0.750748	21488	0.349506	0.59119	24710	0.962329	0.980984	1881008	0.996275	0.998136	0.179739	40.8809
Acem2	0.25	0.9	0.01-0.02	42122	0.591124	0.768846	17885	0.349772	0.591416	24237	0.975061	0.987452	1861131	0.997732	0.998865	0.108633	40.8584
Acem2	0.25	0.95	0.01-0.02	38617	0.617169	0.785601	15028	0.351797	0.593125	23589	0.980781	0.990344	1831367	0.998388	0.999194	0.076823	40.6875
Acem2	0.25	0.99	0.01-0.02	31666	0.670526	0.818857	10556	0.366148	0.605102	21110	0.9891	0.994535	1724133	0.999107	0.999554	0.04238	39.4898
Acem2	0.3	0.7	0.01-0.02	50912	0.58964	0.76788	25944	0.405299	0.636631	24968	0.954961	0.977221	1889808	0.994579	0.997286	0.264247	36.3369
Acem2	0.3	0.8	0.01-0.02	48362	0.606981	0.77909	23587	0.409904	0.640238	24775	0.963951	0.98181	1882537	0.99616	0.998078	0.186527	35.9762
Acem2	0.3	0.9	0.01-0.02	44437	0.633148	0.795706	20133	0.415757	0.644792	24304	0.974336	0.987085	1864936	0.99751	0.998754	0.120609	35.5207
Acem2	0.3	0.95	0.01-0.02	41006	0.657884	0.811101	17253	0.421232	0.649024	23753	0.98173	0.990823	1839718	0.998309	0.999154	0.081305	35.0976
Acem2	0.3	0.99	0.01-0.02	34390	0.705375	0.839866	12681	0.439417	0.662886	21709	0.990124	0.99505	1748196	0.999023	0.999511	0.047626	33.7114
Acem2	0.4	0.7	0.01-0.02	54123	0.646996	0.80436	29086	0.485676	0.696904	25037	0.960171	0.979883	1891457	0.994771	0.997382	0.256812	30.3096
Acem2	0.4	0.8	0.01-0.02	51821	0.66794	0.817276	26987	0.500167	0.707225	24834	0.967474	0.983603	1885478	0.99618	0.998088	0.186976	29.2775
Acem2	0.4	0.9	0.01-0.02	48230	0.695766	0.834126	23759	0.516977	0.719011	24471	0.975452	0.98765	1871661	0.997463	0.998731	0.123641	28.0989
Acem2	0.4	0.95	0.01-0.02	44799	0.71493	0.845535	20844	0.524214	0.724027	23955	0.980341	0.990122	1851197	0.998106	0.999052	0.092395	27.5973
Acem2	0.4	0.99	0.01-0.02	38425	0.750723	0.866443	16152	0.542766	0.736727	22273	0.986578	0.993266	1779792	0.998811	0.999405	0.058119	26.3273
Acem2	0.5	0.7	0.01-0.02	56593	0.691541	0.83159	31450	0.549357	0.741186	25143	0.96296	0.981305	1892797	0.994949	0.997472	0.249114	25.8814
Acem2	0.5	0.8	0.01-0.02	54444	0.710179	0.842721	29455	0.563858	0.750905	24989	0.969502	0.984633	1887537	0.996173	0.998085	0.188726	24.9095
Acem2	0.5	0.9	0.01-0.02	51150	0.735482	0.857603	26472	0.583501	0.763872	24678	0.975342	0.987594	1875729	0.997307	0.998652	0.132572	23.6127
Acem2	0.5	0.95	0.01-0.02	47841	0.753981	0.868321	23597	0.594197	0.770842	24244	0.980491	0.990198	1859123	0.997954	0.998976	0.100591	22.9158
Acem2	0.5	0.99	0.01-0.02	41798	0.783039	0.884895	18953	0.611805	0.78218	22845	0.986224	0.993088	1801206	0.998641	0.99932	0.066744	21.782
Acem2	0.75	0.7	0.01-0.02	60257	0.756876	0.869986	34950	0.645203	0.803245	25307	0.965813	0.982758	1894967	0.995155	0.997575	0.23985	19.6755
Acem2	0.75	0.8	0.01-0.02	58585	0.773583	0.879536	33396	0.661984	0.813624	25189	0.970953	0.985369	1891109	0.996163	0.998079	0.189897	18.6376
Acem2	0.75	0.9	0.01-0.02	55915	0.792172	0.89004	30975	0.679049	0.824044	24940	0.976834	0.988349	1882425	0.997148	0.998573	0.141161	17.5956
Acem2	0.75	0.95	0.01-0.02	53134	0.80652	0.898065	28519	0.691443	0.83153	24615	0.979756	0.989826	1870529	0.997757	0.998878	0.110755	16.8469
Acem2	0.75	0.99	0.01-0.02	48168	0.827595	0.909723	24539	0.709096	0.842078	23629	0.985102	0.992523	1830551	0.998408	0.999204	0.078712	15.7922
Acem2	1	0.7	0.01-0.02	62450	0.79331	0.89068	37043	0.699269	0.836223	25407	0.96849	0.984119	1896332	0.995359	0.997677	0.23023	16.3777
Acem2	1	0.8	0.01-0.02	61145	0.807072	0.898372	35837	0.714485	0.845272	25308	0.972374	0.98609	1893220	0.996231	0.998114	0.187108	15.4728
Acem2	1	0.9	0.01-0.02	58882	0.823804	0.907636	33771	0.731997	0.855569	25111	0.97722	0.988544	1886410	0.997096	0.998547	0.144087	14.4431
Acem2	1	0.95	0.01-0.02	56608	0.835055	0.913813	31725	0.742154	0.861484	24883	0.981141	0.990526	1877293	0.997645	0.998822	0.116947	13.8516
Acem2	1	0.99	0.01-0.02	52361	0.850853	0.922417	28262	0.757416	0.870296	24099	0.984254	0.992096	1846981	0.998239	0.999119	0.087472	12.9704
Acem2	2	0.7	0.01-0.02	66260	0.854156	0.924206	40687	0.789636	0.888615	25573	0.974382	0.987108	1898906	0.995834	0.997915	0.208107	11.1385
Acem2	2	0.8	0.01-0.02	65548	0.861199	0.928008	40021	0.798316	0.893485	25527	0.975845	0.987849	1897147	0.996411	0.998204	0.179211	10.6515
Acem2	2	0.9	0.01-0.02	64327	0.870323	0.932911	38915	0.809247	0.899582	25412	0.97817	0.989025	1893349	0.997006	0.998502	0.149511	10.0418
Acem2	2	0.95	0.01-0.02	62995	0.877174	0.936575	37738	0.817278	0.904034	25257	0.979725	0.989811	1888189	0.997409	0.998704	0.129322	9.59659
Acem2	2	0.99	0.01-0.02	60674	0.88744	0.94204	35857	0.830007	0.911047	24817	0.981562	0.990738	1872409	0.997884	0.998942	0.105634	8.89527
Acem2	4	0.7	0.01-0.02	68605	0.895562	0.946341	42928	0.851168	0.922588	25677	0.977939	0.988908	1900702	0.996392	0.998194	0.180449	7.74124
Acem2	4	0.8	0.01-0.02	68266	0.899792	0.948574	42622	0.856771	0.925619	25644	0.978817	0.989352	1899625	0.996776	0.998386	0.161245	7.43805
Acem2	4	0.9	0.01-0.02	67713	0.905823	0.951747	42124	0.864847	0.929972	25589	0.979909	0.989903	1897593	0.997165	0.998581	0.141768	7.00283
Acem2	4	0.95	0.01-0.02	67098	0.910176	0.954032	41567	0.870527	0.933021	25531	0.980776	0.990341	1894990	0.99745	0.998724	0.12749	6.69794
Acem2	4	0.99	0.01-0.02	66153	0.917717	0.957976	40829	0.881087	0.938662	25324	0.981773	0.990844	1887226	0.997759	0.998879	0.111997	6.13376
Acem2	0.1	0.7	0.02-0.05	116370	0.434782	0.65938	42402	0.181131	0.425595	73968	0.926307	0.962448	1630333	0.983425	0.991678	0.759733	57.4405
Acem2	0.1	0.8	0.02-0.05	107234	0.457964	0.67673	35102	0.173265	0.416251	72132	0.946821	0.973047	1595630	0.989094	0.994532	0.487698	58.3749
Acem2	0.1	0.9	0.02-0.05	92916	0.506843	0.711929	25235	0.167022	0.408684	67681	0.968693	0.984222	1506042	0.993939	0.996965	0.26562	59.1316
Acem2	0.1	0.95	0.02-0.05	78961	0.560723	0.748815	17848	0.166579	0.408141	61113	0.980491	0.990197	1376701	0.996234	0.998115	0.162371	59.1859
Acem2	0.1	0.99	0.02-0.05	50178	0.696539	0.834589	9035	0.230422	0.480023	41143	0.992363	0.996174	971398	0.998106	0.999053	0.085988	51.9977
Acem2	0.15	0.7	0.02-0.05	129113	0.523388	0.723456	54409	0.289513	0.538064	74704	0.932826	0.965829	1635700	0.983195	0.991562	0.7956	46.1936
Acem2	0.15	0.8	0.02-0.05	119807	0.550864	0.742202	46652	0.29178	0.540166	73155	0.950011	0.974685	1606990	0.988416	0.994191	0.542225	45.9834
Acem2	0.15	0.9	0.02-0.05	104778	0.594685	0.771158	35335	0.292289	0.540638	69443	0.969881	0.984825	1534743	0.993037	0.996513	0.322658	45.9362
Acem2	0.15	0.95	0.02-0.05	91196	0.639349	0.799593	26851	0.299048	0.546852	64345	0.981397	0.990655	1432713	0.995279	0.997637	0.218894	45.3148
Acem2	0.15	0.99	0.02-0.05	63087	0.745849	0.863626	15186	0.371267	0.609317	47901	0.990671	0.995325	1110018	0.997326	0.998662	0.126774	39.0683
Acem2	0.2	0.7	0.02-0.05	140125	0.600475	0.774903	64709	0.394942	0.628444	75416	0.938158	0.968585	1640208	0.98278	0.991353	0.829301	37.1556
Acem2	0.2	0.8	0.02-0.05	131346	0.628779	0.792956	57352	0.406785	0.637797	73994	0.954956	0.977218	1616377	0.987823	0.993893	0.582955	36.2203
Acem2	0.2	0.9	0.02-0.05	116669	0.672592	0.820117	45910	0.423828	0.651021	70759	0.972865	0.986339	1558740	0.992405	0.996195	0.361227	34.8979
Acem2	0.2	0.95	0.02-0.05	102890	0.712705	0.844219	36512	0.442665	0.66533	66378	0.981578	0.990746	1477686	0.99465	0.997321	0.254749	33.467
Acem2	0.2	0.99	0.02-0.05	76103	0.797032	0.892767	22878	0.51889	0.72034	53225	0.990338	0.995157	1218646	0.996791	0.998394	0.155504	27.966
Acem2	0.25	0.7	0.02-0.05	148526	0.656776	0.810417	72462	0.476902	0.690581	76064	0.94269	0.970922	1644164	0.983292	0.991611	0.812185	30.9419
Acem2	0.25	0.8	0.02-0.05	139951	0.684951	0.827618	65140	0.494369	0.703114	74811	0.957432	0.978484	1623825	0.987739	0.993851	0.59326	29.6886
Acem2	0.25	0.9	0.02-0.05	125960	0.726901	0.852585	53865	0.52133	0.722032	72095	0.971709	0.985753	1575837	0.992023	0.996004	0.384218	27.7968
Acem2	0.25	0.95	0.02-0.05	112666	0.76232	0.873109	44464	0.546317	0.739133	68202	0.980325	0.990114	1508161	0.994247	0.997119	0.278107	26.0867
Acem2	0.25	0.99	0.02-0.05	86734	0.829615	0.910832	29875	0.615394	0.784471	56859	0.990119	0.995047	1293744	0.996486	0.998242	0.171378	21.5529
Acem2	0.3	0.7	0.02-0.05	154735	0.699536	0.836383	78353	0.540172	0.734964	76382	0.949256	0.974297	1647229	0.983147	0.991538	0.825496	26.5036
Acem2	0.3	0.8	0.02-0.05	146823	0.726827	0.852542	71598	0.56283	0.75022	75225	0.959855	0.979722	1629733	0.987425	0.993692	0.614038	24.978
Acem2	0.3	0.9	0.02-0.05	133673	0.765105	0.874703	61034	0.593798	0.770583	72639	0.973633	0.986728	1588300	0.991634	0.995808	0.407137	22.9417
Acem2	0.3	0.95	0.02-0.05	120604	0.797235	0.89288	51207	0.620152	0.787497	69397	0.981499	0.990706	1530955	0.993879	0.996935	0.298008	21.2503
Acem2	0.3	0.99	0.02-0.05	95509	0.854218	0.924239	36152	0.684606	0.827409	59357	0.990366	0.995171	1346592	0.996191	0.998094	0.187159	17.2591
Acem2	0.4	0.7	0.02-0.05	163615	0.755294	0.869077	86669	0.6275	0.792149	76946	0.952216	0.975816	1652062	0.98349	0.991711	0.812979	20.7851
Acem2	0.4	0.8	0.02-0.05	156492	0.780293	0.883342	80568	0.652587	0.807829	75924	0.961603	0.980613	1637563	0.987298	0.993629	0.624509	19.2171
Acem2	0.4	0.9	0.02-0.05	144564	0.814341	0.902408	70659	0.685969	0.828233	73905	0.973998	0.986913	1604680	0.991074	0.995527	0.438468	17.1767
Acem2	0.4	0.95	0.02-0.05	132794	0.840895	0.917003	61563	0.713175	0.844497	71231	0.981095	0.990503	1559649	0.993197	0.996593	0.334784	15.5503
Acem2	0.4	0.99	0.02-0.05	109290	0.88146	0.938861	46157	0.761199	0.872467	63133	0.988381	0.994174	1415527	0.99549	0.997742	0.223866	12.7533
Acem2	0.5	0.7	0.02-0.05	169863	0.794599	0.891403	92487	0.688407	0.829703	77376	0.957199	0.978366	1655772	0.984412	0.992175	0.770929	17.0297
Acem2	0.5	0.8	0.02-0.05	163667	0.817646	0.904238	87067	0.713705	0.84481	76600	0.965935	0.98282	1643961	0.987655	0.993808	0.610138	15.519
Acem2	0.5	0.9	0.02-0.05	153181	0.847378	0.920531	78240	0.747017	0.864301	74941	0.975378	0.987612	1616999	0.990961	0.99547	0.446667	13.5699
Acem2	0.5	0.95	0.02-0.05	142487	0.868125	0.931732	69777	0.769889	0.877433	72710	0.981207	0.990559	1580418	0.992883	0.996435	0.351515	12.2567
Acem2	0.5	0.99	0.02-0.05	120676	0.90008	0.948726	54921	0.810434	0.900241	65755	0.986869	0.993413	1463525	0.995074	0.997534	0.244358	9.9759
Acem2	0.75	0.7	0.02-0.05	179134	0.849197	0.921519	101002	0.773793	0.879655	78132	0.964182	0.981928	1661755	0.985537	0.992742	0.719679	12.0345
Acem2	0.75	0.8	0.02-0.05	174430	0.867489	0.931391	96929	0.796115	0.892253	77501	0.971119	0.985454	1653175	0.98807	0.994017	0.59343	10.7747
Acem2	0.75	0.9	0.02-0.05	165968	0.88935	0.943054	89732	0.823194	0.9073	76236	0.977967	0.988922	1634664	0.990696	0.995337	0.463018	9.26997
Acem2	0.75	0.95	0.02-0.05	157373	0.903174	0.950354	82748	0.840009	0.91652	74625	0.981917	0.990917	1609696	0.992381	0.996183	0.378633	8.34801
Acem2	0.75	0.99	0.02-0.05	139406	0.923336	0.960904	69796	0.866272	0.930737	69610	0.986407	0.99318	1529710	0.994372	0.997182	0.280051	6.92626
Acem2	1	0.7	0.02-0.05	184624	0.877447	0.936721	105980	0.818032	0.904451	78644	0.968323	0.984034	1665549	0.98624	0.993096	0.68709	9.55486
Acem2	1	0.8	0.02-0.05	180935	0.892005	0.94446	102802	0.83703	0.914893	78133	0.972991	0.986403	1658908	0.988371	0.994168	0.580548	8.51066
Acem2	1	0.9	0.02-0.05	174063	0.908422	0.953112	96943	0.857838	0.926195	77120	0.978617	0.989251	1644835	0.99071	0.995344	0.463722	7.38048
Acem2	1	0.95	0.02-0.05	166893	0.919704	0.959012	91112	0.872326	0.933984	75781	0.981958	0.990938	1625596	0.992156	0.99607	0.391425	6.60161
Acem2	1	0.99	0.02-0.05	152045	0.93524	0.967078	80184	0.893	0.944987	71861	0.98601	0.99298	1565579	0.993885	0.996938	0.305468	5.50134
Acem2	2	0.7	0.02-0.05	193683	0.925147	0.961846	114278	0.892451	0.944696	79405	0.97545	0.987649	1671743	0.98785	0.993907	0.607801	5.53039
Acem2	2	0.8	0.02-0.05	191851	0.932992	0.965915	112707	0.903367	0.950456	79144	0.977761	0.988818	1668089	0.989191	0.994581	0.540973	4.95438
Acem2	2	0.9	0.02-0.05	188455	0.941263	0.970187	109871	0.914649	0.956373	78584	0.980465	0.990184	1660756	0.990715	0.995347	0.464487	4.3627
Acem2	2	0.95	0.02-0.05	184521	0.947122	0.973202	106666	0.92242	0.960427	77855	0.982608	0.991266	1651013	0.991757	0.99587	0.412462	3.95729
Acem2	2	0.99	0.02-0.05	176599	0.95504	0.977262	100881	0.933669	0.966265	75718	0.984674	0.992307	1621094	0.993018	0.996503	0.349402	3.37347
Acem2	4	0.7	0.02-0.05	199081	0.954292	0.976878	119195	0.93741	0.968199	79886	0.980341	0.990122	1675883	0.98929	0.994631	0.536877	3.18008
Acem2	4	0.8	0.02-0.05	198302	0.957502	0.97852	118565	0.941978	0.970555	79737	0.981304	0.990608	1674043	0.990044	0.99501	0.498978	2.94445
Acem2	4	0.9	0.02-0.05	197038	0.961587	0.980606	117516	0.94756	0.973427	79522	0.982894	0.99141	1670441	0.991013	0.995496	0.450299	2.6573
Acem2	4	0.95	0.02-0.05	195475	0.964315	0.981995	116248	0.951338	0.975366	79227	0.98384	0.991887	1665965	0.991679	0.995831	0.416871	2.46342
Acem2	4	0.99	0.02-0.05	192571	0.969259	0.984509	114297	0.958551	0.979056	78274	0.985218	0.992582	1651876	0.992517	0.996252	0.374769	2.09436
Acem2	0.1	0.7	0.05-0.1	189781	0.522029	0.722516	72206	0.267023	0.516743	117575	0.914715	0.956408	1218984	0.967103	0.983414	1.49744	48.3257
Acem2	0.1	0.8	0.05-0.1	170141	0.562593	0.750062	58617	0.273716	0.523179	111524	0.943807	0.971497	1163919	0.978679	0.989282	0.955286	47.6821
Acem2	0.1	0.9	0.05-0.1	138583	0.634492	0.79655	40427	0.295287	0.543403	98156	0.971546	0.98567	1034546	0.987992	0.993978	0.536856	45.6597
Acem2	0.1	0.95	0.05-0.1	109466	0.704418	0.839296	28059	0.336909	0.580439	81407	0.983549	0.99174	873843	0.992123	0.996054	0.356455	41.9561
Acem2	0.1	0.99	0.05-0.1	57284	0.836863	0.914802	13087	0.512989	0.716232	44197	0.993247	0.996618	505156	0.995234	0.997614	0.228515	28.3768
Acem2	0.15	0.7	0.05-0.1	210613	0.610903	0.781603	90952	0.393677	0.627437	119661	0.923702	0.961094	1230250	0.966433	0.983073	1.58905	37.2563
Acem2	0.15	0.8	0.05-0.1	192050	0.650381	0.806462	77207	0.41303	0.642674	114843	0.947127	0.973205	1186911	0.976895	0.98838	1.08325	35.7326
Acem2	0.15	0.9	0.05-0.1	161393	0.716729	0.846599	57651	0.45556	0.674952	103742	0.972067	0.985935	1085859	0.986108	0.99303	0.651522	32.5048
Acem2	0.15	0.95	0.05-0.1	133622	0.775178	0.880442	43138	0.508842	0.713331	90484	0.982355	0.991138	959511	0.990242	0.995109	0.46174	28.6669
Acem2	0.15	0.99	0.05-0.1	80353	0.87445	0.93512	22779	0.657793	0.811045	57574	0.990755	0.995367	642080	0.994262	0.997127	0.279245	18.8955
Acem2	0.2	0.7	0.05-0.1	228969	0.684512	0.827353	107243	0.508768	0.71328	121726	0.927456	0.963045	1240427	0.966333	0.983023	1.62711	28.672
Acem2	0.2	0.8	0.05-0.1	211636	0.723584	0.850637	94070	0.538334	0.733712	117566	0.950538	0.974956	1205670	0.976009	0.987932	1.1545	26.6288
Acem2	0.2	0.9	0.05-0.1	183186	0.778358	0.882246	74610	0.585662	0.765286	108576	0.971748	0.985773	1126897	0.984728	0.992334	0.735698	23.4714
Acem2	0.2	0.95	0.05-0.1	156511	0.822973	0.907179	58848	0.632993	0.795609	97663	0.981901	0.990909	1026554	0.988887	0.994428	0.540435	20.4391
Acem2	0.2	0.99	0.05-0.1	104374	0.89719	0.947201	34967	0.747606	0.864642	69407	0.990161	0.995068	760973	0.993105	0.996547	0.338286	13.5358
Acem2	0.25	0.7	0.05-0.1	242030	0.733479	0.856434	118796	0.58703	0.766179	123234	0.93344	0.966147	1248504	0.966873	0.983297	1.61242	23.3821
Acem2	0.25	0.8	0.05-0.1	226325	0.769113	0.876991	106661	0.619576	0.787131	119664	0.953238	0.976339	1219133	0.975684	0.987767	1.18052	21.2869
Acem2	0.25	0.9	0.05-0.1	199838	0.817865	0.904359	87842	0.669539	0.818254	111996	0.971635	0.985715	1154447	0.983826	0.99188	0.786611	18.1746
Acem2	0.25	0.95	0.05-0.1	174521	0.856354	0.925394	71796	0.71599	0.846162	102725	0.98049	0.990197	1071582	0.98789	0.993927	0.592595	15.3838
Acem2	0.25	0.99	0.05-0.1	124166	0.912906	0.955461	46201	0.803739	0.896515	77965	0.988429	0.994198	844214	0.991989	0.995986	0.396778	10.3485
Acem2	0.3	0.7	0.05-0.1	252216	0.771458	0.878327	127674	0.646779	0.804225	124542	0.940795	0.969946	1254731	0.96794	0.98384	1.57166	19.5775
Acem2	0.3	0.8	0.05-0.1	237944	0.804315	0.896836	116577	0.681131	0.825306	121367	0.957026	0.978277	1230209	0.97581	0.987831	1.18549	17.4694
Acem2	0.3	0.9	0.05-0.1	213173	0.845056	0.919269	98432	0.725785	0.85193	114741	0.972466	0.986137	1175081	0.983102	0.991515	0.830184	14.807
Acem2	0.3	0.95	0.05-0.1	188671	0.876301	0.93611	82271	0.764161	0.874163	106400	0.980844	0.990375	1104077	0.987308	0.993634	0.626442	12.5837
Acem2	0.3	0.99	0.05-0.1	140069	0.922348	0.96039	55923	0.834684	0.91361	84146	0.988478	0.994222	905594	0.991412	0.995697	0.426511	8.63897
Acem2	0.4	0.7	0.05-0.1	265610	0.817775	0.904309	139433	0.722904	0.850238	126177	0.946077	0.972665	1263697	0.968927	0.984341	1.53852	14.9763
Acem2	0.4	0.8	0.05-0.1	253254	0.844736	0.919095	129629	0.753819	0.868228	123625	0.958939	0.979254	1244311	0.975806	0.987829	1.19654	13.1772
Acem2	0.4	0.9	0.05-0.1	231411	0.878496	0.937281	113178	0.793526	0.890801	118233	0.973296	0.986558	1201153	0.982675	0.9913	0.857993	10.9199
Acem2	0.4	0.95	0.05-0.1	209667	0.903409	0.950478	98130	0.826094	0.908897	111537	0.980773	0.99034	1145900	0.986445	0.9932	0.673072	9.11027
Acem2	0.4	0.99	0.05-0.1	164485	0.937615	0.968305	71571	0.878685	0.937382	92914	0.987146	0.993552	986419	0.990436	0.995207	0.476923	6.26179
Acem2	0.5	0.7	0.05-0.1	274622	0.848674	0.921235	147332	0.772247	0.878776	127290	0.952198	0.975806	1270149	0.970968	0.985377	1.4412	12.1224
Acem2	0.5	0.8	0.05-0.1	264017	0.872507	0.934081	138914	0.800789	0.894868	125103	0.964038	0.981855	1253990	0.976838	0.988351	1.14964	10.5132
Acem2	0.5	0.9	0.05-0.1	245160	0.900623	0.949011	124588	0.8363	0.914495	120572	0.975208	0.987526	1218967	0.982546	0.991235	0.867494	8.55054
Acem2	0.5	0.95	0.05-0.1	225792	0.919816	0.95907	110604	0.861955	0.928416	115188	0.981036	0.990473	1174832	0.985964	0.992957	0.698087	7.15845
Acem2	0.5	0.99	0.05-0.1	184812	0.945727	0.972485	85287	0.900448	0.94892	99525	0.987301	0.99363	1044040	0.989811	0.994892	0.508208	5.10804
Acem2	0.75	0.7	0.05-0.1	288542	0.892104	0.944513	159112	0.840672	0.916882	129430	0.962066	0.98085	1279646	0.973468	0.986645	1.32485	8.31182
Acem2	0.75	0.8	0.05-0.1	280929	0.909244	0.953543	153021	0.862683	0.928807	127908	0.970073	0.984923	1268920	0.977821	0.988848	1.10768	7.11927
Acem2	0.75	0.9	0.05-0.1	266592	0.928461	0.963567	141991	0.888089	0.942385	124601	0.977917	0.988897	1245119	0.982289	0.991105	0.885419	5.76152
Acem2	0.75	0.95	0.05-0.1	251212	0.941194	0.970152	130711	0.905703	0.951684	120501	0.982103	0.991011	1214620	0.985028	0.992486	0.748825	4.83156
Acem2	0.75	0.99	0.05-0.1	217657	0.957854	0.9787	108833	0.93029	0.964515	108824	0.986664	0.993309	1123430	0.988453	0.99421	0.577985	3.54848
Acem2	1	0.7	0.05-0.1	296335	0.914578	0.956336	165851	0.876128	0.936017	130484	0.967215	0.983471	1284996	0.974945	0.987393	1.25351	6.39829
Acem2	1	0.8	0.05-0.1	290264	0.927858	0.963254	161088	0.893743	0.94538	129176	0.973208	0.986513	1276621	0.978388	0.989135	1.08161	5.46202
Acem2	1	0.9	0.05-0.1	279172	0.942695	0.970925	152551	0.913869	0.955965	126621	0.979273	0.989582	1258453	0.982067	0.990993	0.898366	4.40349
Acem2	1	0.95	0.05-0.1	266771	0.952311	0.975864	143320	0.926965	0.96279	123451	0.983062	0.991495	1235395	0.984416	0.992178	0.780651	3.72097
Acem2	1	0.99	0.05-0.1	238892	0.963832	0.981749	124786	0.944014	0.971604	114106	0.986227	0.99309	1166383	0.987513	0.993737	0.625445	2.83961
Acem2	2	0.7	0.05-0.1	308334	0.949322	0.974331	176057	0.930516	0.964632	132277	0.975249	0.987547	1293823	0.977849	0.988863	1.11199	3.53675
Acem2	2	0.8	0.05-0.1	305378	0.955507	0.977501	173724	0.939021	0.969031	131654	0.977934	0.988906	1289544	0.979927	0.989912	1.00755	3.0969
Acem2	2	0.9	0.05-0.1	299922	0.963091	0.981372	169628	0.949472	0.974409	130294	0.981264	0.990588	1280576	0.982263	0.991092	0.890041	2.55912
Acem2	2	0.95	0.05-0.1	293705	0.967871	0.983805	165084	0.956218	0.977864	128621	0.983143	0.991536	1269028	0.983798	0.991866	0.813018	2.21359
Acem2	2	0.99	0.05-0.1	279348	0.973903	0.986865	155699	0.965054	0.982371	123649	0.98522	0.992583	1234145	0.985997	0.992974	0.702404	1.76285
Acem2	4	0.7	0.05-0.1	315392	0.97114	0.985464	182128	0.963798	0.981732	133264	0.981311	0.990612	1299158	0.98052	0.990212	0.978811	1.82679
Acem2	4	0.8	0.05-0.1	314325	0.97387	0.986848	181332	0.967421	0.983576	132993	0.982766	0.991346	1297130	0.981702	0.990809	0.919137	1.64244
Acem2	4	0.9	0.05-0.1	312378	0.976892	0.988378	179979	0.971456	0.985625	132399	0.984355	0.992147	1292951	0.9831	0.991514	0.848609	1.43754
Acem2	4	0.95	0.05-0.1	310030	0.979191	0.989541	178357	0.974656	0.987247	131673	0.985383	0.992665	1287884	0.98412	0.992028	0.79716	1.27532
Acem2	4	0.99	0.05-0.1	304816	0.982076	0.990998	175381	0.978857	0.989372	129435	0.986464	0.993209	1271933	0.985537	0.992742	0.725786	1.06282
Acem2	0.1	0.7	0.1-0.2	340656	0.594058	0.770752	146333	0.386257	0.621496	194323	0.885317	0.940913	1079635	0.929305	0.964005	3.28936	37.8504
Acem2	0.1	0.8	0.1-0.2	291699	0.652227	0.807605	116176	0.420936	0.648796	175523	0.928804	0.963745	985287	0.952998	0.976216	2.18525	35.1204
Acem2	0.1	0.9	0.1-0.2	217962	0.739094	0.859706	77446	0.492161	0.701542	140516	0.963713	0.981689	802478	0.972488	0.986148	1.29045	29.8458
Acem2	0.1	0.95	0.1-0.2	158428	0.807531	0.898627	52457	0.575536	0.758641	105971	0.978042	0.98896	622560	0.980338	0.99012	0.941009	24.1359
Acem2	0.1	0.99	0.1-0.2	70012	0.901909	0.949689	22678	0.754043	0.868357	47334	0.988647	0.994307	305947	0.986143	0.993047	0.682037	13.1643
Acem2	0.15	0.7	0.1-0.2	385344	0.677322	0.822996	181598	0.514925	0.717583	203746	0.896783	0.946986	1112707	0.930284	0.964513	3.33886	28.2417
Acem2	0.15	0.8	0.1-0.2	340198	0.72935	0.85402	151786	0.557516	0.74667	188412	0.93295	0.965893	1038797	0.951534	0.975466	2.31343	25.333
Acem2	0.15	0.9	0.1-0.2	269575	0.802085	0.895592	111086	0.633646	0.796019	158489	0.963656	0.98166	892851	0.969174	0.984466	1.47829	20.3981
Acem2	0.15	0.95	0.1-0.2	209107	0.854193	0.924226	81086	0.703746	0.838896	128021	0.975887	0.98787	740865	0.97725	0.988559	1.09919	16.1104
Acem2	0.15	0.99	0.1-0.2	109837	0.924321	0.961416	40373	0.829668	0.910861	69464	0.986971	0.993464	435977	0.98487	0.992406	0.745134	8.91391
Acem2	0.2	0.7	0.1-0.2	422558	0.739656	0.860032	211892	0.616089	0.784913	210666	0.905615	0.951638	1138265	0.931443	0.965113	3.34183	21.5087
Acem2	0.2	0.8	0.1-0.2	382331	0.786413	0.886799	184382	0.662318	0.813829	197949	0.936271	0.967611	1080751	0.950031	0.974695	2.43156	18.6171
Acem2	0.2	0.9	0.1-0.2	317758	0.845681	0.919609	144016	0.729619	0.854177	173742	0.964244	0.981959	965238	0.966576	0.983146	1.63049	14.5823
Acem2	0.2	0.95	0.1-0.2	259424	0.886482	0.941532	111598	0.785284	0.886163	147826	0.976424	0.988142	839182	0.974724	0.987281	1.24041	11.3837
Acem2	0.2	0.99	0.1-0.2	156128	0.938621	0.968824	63547	0.875222	0.935533	92581	0.986211	0.993081	561833	0.98246	0.991191	0.871076	6.44672
Acem2	0.25	0.7	0.1-0.2	449491	0.782311	0.884484	233672	0.683536	0.826762	215819	0.915485	0.95681	1156975	0.933887	0.966378	3.24994	17.3238
Acem2	0.25	0.8	0.1-0.2	413218	0.822269	0.90679	208242	0.725871	0.851981	204976	0.941287	0.9702	1109050	0.950129	0.974746	2.44638	14.8019
Acem2	0.25	0.9	0.1-0.2	353765	0.872137	0.933883	169730	0.785561	0.886319	184035	0.965327	0.98251	1012899	0.965131	0.982411	1.71382	11.3681
Acem2	0.25	0.95	0.1-0.2	298224	0.90492	0.951273	136992	0.830522	0.91133	161232	0.976279	0.988068	905934	0.972798	0.986305	1.34232	8.86702
Acem2	0.25	0.99	0.1-0.2	194839	0.948638	0.973981	85176	0.903144	0.950339	109663	0.986389	0.993171	655739	0.980827	0.990367	0.956094	4.96614
Acem2	0.3	0.7	0.1-0.2	468859	0.813158	0.901753	248770	0.731347	0.855188	220089	0.92331	0.96089	1169856	0.936102	0.967524	3.15898	14.4812
Acem2	0.3	0.8	0.1-0.2	436827	0.848819	0.921314	226135	0.771734	0.878484	210692	0.945144	0.972185	1129351	0.95046	0.974916	2.44865	12.1516
Acem2	0.3	0.9	0.1-0.2	382479	0.891239	0.944055	190079	0.823709	0.907584	192400	0.966451	0.983082	1047442	0.964083	0.981877	1.77831	9.24157
Acem2	0.3	0.95	0.1-0.2	329865	0.919081	0.958687	157876	0.861832	0.928349	171989	0.976805	0.988335	954550	0.971486	0.98564	1.41523	7.16508
Acem2	0.3	0.99	0.1-0.2	228811	0.952995	0.976214	104562	0.916271	0.957221	124249	0.985637	0.992793	729054	0.979542	0.989718	1.02215	4.27793
Acem2	0.4	0.7	0.1-0.2	494566	0.85021	0.922068	269290	0.788703	0.888089	225276	0.93366	0.966261	1187755	0.939691	0.969377	2.99994	11.1911
Acem2	0.4	0.8	0.1-0.2	467462	0.880414	0.938304	249657	0.82391	0.907695	217805	0.952635	0.97603	1156492	0.951833	0.975619	2.39305	9.23049
Acem2	0.4	0.9	0.1-0.2	420763	0.913478	0.95576	217845	0.865668	0.930413	202918	0.969351	0.984556	1093086	0.96346	0.98156	1.81912	6.95872
Acem2	0.4	0.95	0.1-0.2	373973	0.935153	0.967033	188090	0.895408	0.94626	185883	0.978126	0.989002	1018437	0.970332	0.985054	1.47959	5.374
Acem2	0.4	0.99	0.1-0.2	278189	0.960896	0.980253	134543	0.935283	0.9671	143646	0.985853	0.992901	827061	0.977604	0.988739	1.1213	3.28997
Acem2	0.5	0.7	0.1-0.2	512405	0.876667	0.936305	283270	0.828604	0.910277	229135	0.942093	0.970615	1200150	0.942804	0.970981	2.85474	8.9723
Acem2	0.5	0.8	0.1-0.2	489576	0.901982	0.949728	266684	0.859222	0.926942	222892	0.957475	0.978506	1174487	0.953319	0.97638	2.32778	7.3058
Acem2	0.5	0.9	0.1-0.2	449443	0.928882	0.963785	239071	0.893945	0.945487	210372	0.971131	0.98546	1122714	0.963071	0.981362	1.84359	5.45135
Acem2	0.5	0.95	0.1-0.2	408021	0.945909	0.972579	212168	0.917198	0.957705	195853	0.978559	0.989222	1061410	0.96915	0.984454	1.54225	4.22952
Acem2	0.5	0.99	0.1-0.2	319223	0.965181	0.982436	161048	0.9461	0.972677	158175	0.985208	0.992576	898820	0.976204	0.98803	1.19198	2.73235
Acem2	0.75	0.7	0.1-0.2	538057	0.911651	0.954804	303512	0.881295	0.938773	234545	0.953318	0.97638	1218231	0.948072	0.97369	2.60494	6.12266
Acem2	0.75	0.8	0.1-0.2	522064	0.928837	0.963762	291881	0.902724	0.950118	230183	0.963611	0.981637	1201117	0.955202	0.977344	2.24601	4.9882
Acem2	0.75	0.9	0.1-0.2	492516	0.947844	0.973573	271184	0.927516	0.963076	221332	0.973676	0.98675	1165448	0.962976	0.981313	1.85602	3.69237
Acem2	0.75	0.95	0.1-0.2	460237	0.959021	0.979296	249717	0.942519	0.970834	210520	0.979165	0.989528	1122596	0.967816	0.983776	1.61435	2.91658
Acem2	0.75	0.99	0.1-0.2	388105	0.972659	0.986235	206479	0.961832	0.98073	181626	0.985191	0.992568	1003820	0.974007	0.986918	1.30509	1.92699
Acem2	1	0.7	0.1-0.2	551595	0.930235	0.964487	314136	0.908504	0.953155	237459	0.960203	0.979899	1227871	0.951187	0.975288	2.45423	4.68452
Acem2	1	0.8	0.1-0.2	539323	0.943281	0.971226	305338	0.924885	0.96171	233985	0.968123	0.983932	1214727	0.956936	0.978231	2.16501	3.82904
Acem2	1	0.9	0.1-0.2	516610	0.957579	0.97856	289404	0.943489	0.971334	227206	0.975988	0.987921	1188229	0.963162	0.981408	1.85149	2.86664
Acem2	1	0.95	0.1-0.2	490927	0.966425	0.983069	272166	0.955257	0.977373	218761	0.980594	0.99025	1155626	0.967316	0.983522	1.64274	2.26275
Acem2	1	0.99	0.1-0.2	431795	0.976106	0.987981	236173	0.968758	0.984255	195622	0.985089	0.992516	1063597	0.972661	0.986236	1.37442	1.57449
Acem2	2	0.7	0.1-0.2	573359	0.959453	0.979516	331196	0.950878	0.97513	242163	0.971369	0.98558	1243103	0.956905	0.978215	2.17441	2.48702
Acem2	2	0.8	0.1-0.2	567676	0.965792	0.982747	327175	0.959009	0.97929	240501	0.975135	0.987489	1236575	0.960158	0.979877	2.00961	2.07097
Acem2	2	0.9	0.1-0.2	556785	0.973015	0.986415	319675	0.968059	0.9839	237110	0.979757	0.989827	1223484	0.964049	0.98186	1.8125	1.61
Acem2	2	0.95	0.1-0.2	544001	0.977497	0.988685	311183	0.973765	0.986795	232818	0.982519	0.991221	1207263	0.966837	0.983279	1.67115	1.32045
Acem2	2	0.99	0.1-0.2	512743	0.982486	0.991204	292897	0.980667	0.990286	219846	0.984917	0.99243	1159570	0.970621	0.985201	1.47929	0.971363
Acem2	4	0.7	0.1-0.2	586137	0.978323	0.989102	341319	0.977499	0.988686	244818	0.979473	0.989683	1251823	0.961251	0.980434	1.95599	1.13144
Acem2	4	0.8	0.1-0.2	584034	0.980699	0.990303	339966	0.980374	0.990138	244068	0.981153	0.990532	1248640	0.963097	0.981375	1.86217	0.98616
Acem2	4	0.9	0.1-0.2	580160	0.983545	0.991738	337543	0.983776	0.991855	242617	0.983224	0.991577	1242686	0.965459	0.982578	1.74189	0.814539
Acem2	4	0.95	0.1-0.2	575376	0.985294	0.99262	334654	0.985921	0.992935	240722	0.984423	0.992181	1235167	0.967231	0.983479	1.65187	0.706455
Acem2	4	0.99	0.1-0.2	564200	0.987694	0.993828	329121	0.988798	0.994383	235079	0.98615	0.993051	1213441	0.970037	0.984905	1.50945	0.561665
Acem2	0.1	0.7	0.2-0.5	797988	0.680724	0.82506	452569	0.604461	0.777471	345419	0.804603	0.896996	1004879	0.800517	0.894716	9.96894	22.2529
Acem2	0.1	0.8	0.2-0.5	631402	0.756544	0.869796	350733	0.679132	0.824095	280669	0.873403	0.93456	837154	0.855675	0.925027	7.16093	17.5905
Acem2	0.1	0.9	0.2-0.5	427139	0.843398	0.918367	233906	0.782186	0.884413	193233	0.927612	0.963126	600547	0.899943	0.948654	4.9826	11.5587
Acem2	0.1	0.95	0.2-0.5	286537	0.896278	0.94672	156823	0.853021	0.923591	129714	0.953116	0.976277	424612	0.920976	0.959675	3.95458	7.64089
Acem2	0.1	0.99	0.2-0.5	110686	0.951918	0.975663	64212	0.938373	0.968697	46474	0.971119	0.985454	179014	0.939418	0.969236	3.04964	3.13033
Acem2	0.15	0.7	0.2-0.5	954199	0.741535	0.861124	558580	0.685284	0.827819	395619	0.833545	0.912987	1121593	0.813298	0.90183	9.40517	17.2181
Acem2	0.15	0.8	0.2-0.5	799460	0.806127	0.897846	459579	0.751645	0.866975	339881	0.889744	0.943262	981872	0.860907	0.927851	6.95934	13.3025
Acem2	0.15	0.9	0.2-0.5	590433	0.876192	0.936051	334107	0.833643	0.91304	256326	0.936724	0.967845	766627	0.900559	0.948978	4.97895	8.69597
Acem2	0.15	0.95	0.2-0.5	430553	0.915843	0.956997	243012	0.88646	0.94152	187541	0.956142	0.977825	588170	0.918911	0.958598	4.07608	5.84799
Acem2	0.15	0.99	0.2-0.5	203026	0.960552	0.980078	118979	0.952243	0.97583	84047	0.972501	0.986155	300700	0.937039	0.968008	3.18364	2.41704
Acem2	0.2	0.7	0.2-0.5	1078722	0.787945	0.887662	644516	0.748909	0.865395	434206	0.851766	0.922912	1211573	0.824341	0.907932	8.90449	13.4605
Acem2	0.2	0.8	0.2-0.5	944075	0.842326	0.917783	556280	0.804812	0.897113	387795	0.900894	0.949154	1097697	0.864799	0.929946	6.818	10.2887
Acem2	0.2	0.9	0.2-0.5	746110	0.898199	0.947734	433298	0.869821	0.932642	312812	0.93986	0.969464	912194	0.899818	0.948588	5.0431	6.7358
Acem2	0.2	0.95	0.2-0.5	582422	0.929915	0.964321	337091	0.910651	0.954281	245331	0.957397	0.978467	743323	0.916111	0.957137	4.2344	4.57195
Acem2	0.2	0.99	0.2-0.5	316213	0.963822	0.981744	187558	0.957673	0.978608	128655	0.972893	0.986353	437330	0.933377	0.966114	3.37341	2.13923
Acem2	0.25	0.7	0.2-0.5	1166567	0.819722	0.905385	706748	0.790904	0.889328	459819	0.867186	0.931228	1271460	0.834092	0.913286	8.43616	11.0672
Acem2	0.25	0.8	0.2-0.5	1048405	0.867094	0.931179	628470	0.840787	0.916944	419935	0.908833	0.953327	1174607	0.868467	0.931916	6.65832	8.30556
Acem2	0.25	0.9	0.2-0.5	864122	0.914295	0.956188	511264	0.894622	0.945845	352858	0.943971	0.971582	1012195	0.89951	0.948425	5.08139	5.41554
Acem2	0.25	0.95	0.2-0.5	702400	0.940808	0.969953	412768	0.927136	0.962879	289632	0.960822	0.980215	857829	0.915724	0.956935	4.26678	3.71208
Acem2	0.25	0.99	0.2-0.5	420449	0.968694	0.984222	252480	0.965127	0.982409	167969	0.974093	0.986961	551925	0.931525	0.965155	3.47215	1.75914
Acem2	0.3	0.7	0.2-0.5	1228954	0.844901	0.919185	749930	0.822264	0.906788	479024	0.882263	0.939289	1314787	0.843574	0.918463	7.96411	9.3212
Acem2	0.3	0.8	0.2-0.5	1123736	0.885228	0.940866	679718	0.86515	0.930134	444018	0.917346	0.957782	1231010	0.872964	0.934325	6.44527	6.98656
Acem2	0.3	0.9	0.2-0.5	954807	0.9258	0.962185	570756	0.911074	0.954502	384051	0.948353	0.973834	1086298	0.900119	0.948746	5.06197	4.54979
Acem2	0.3	0.95	0.2-0.5	800547	0.94749	0.973391	475973	0.937312	0.968149	324574	0.962718	0.981182	944983	0.914676	0.956387	4.32461	3.18511
Acem2	0.3	0.99	0.2-0.5	514639	0.970894	0.98534	311627	0.967939	0.983839	203012	0.975458	0.987653	649027	0.930029	0.96438	3.55007	1.61612
Acem2	0.4	0.7	0.2-0.5	1307508	0.872832	0.934255	804104	0.856708	0.925585	503404	0.899547	0.948445	1369048	0.854253	0.924258	7.43571	7.44148
Acem2	0.4	0.8	0.2-0.5	1219931	0.905397	0.951523	745115	0.891535	0.944211	474816	0.92781	0.963229	1302045	0.878481	0.937273	6.18259	5.57886
Acem2	0.4	0.9	0.2-0.5	1075616	0.9388	0.968917	651488	0.928899	0.963794	424128	0.954321	0.976893	1183762	0.901859	0.949663	4.98679	3.62062
Acem2	0.4	0.95	0.2-0.5	935701	0.957203	0.978368	564215	0.950789	0.975084	371486	0.967069	0.983397	1061908	0.914445	0.956266	4.34709	2.49157
Acem2	0.4	0.99	0.2-0.5	657721	0.975533	0.987691	402343	0.974567	0.987202	255378	0.977057	0.988462	789444	0.927669	0.963156	3.67524	1.27981
Acem2	0.5	0.7	0.2-0.5	1362468	0.895755	0.946444	841725	0.884268	0.940355	520743	0.914803	0.956453	1406859	0.864388	0.929724	6.92231	5.96449
Acem2	0.5	0.8	0.2-0.5	1290022	0.922249	0.960338	793025	0.912807	0.955409	496997	0.937622	0.968309	1352414	0.884126	0.94028	5.90456	4.45908
Acem2	0.5	0.9	0.2-0.5	1165809	0.949006	0.974169	712022	0.943153	0.971161	453787	0.9583	0.978928	1253452	0.903128	0.950331	4.93204	2.88393
Acem2	0.5	0.95	0.2-0.5	1041185	0.963687	0.981676	633350	0.960577	0.98009	407835	0.968548	0.984148	1149167	0.914287	0.956183	4.36288	1.99097
Acem2	0.5	0.99	0.2-0.5	779085	0.978442	0.989162	480177	0.979406	0.98965	298908	0.976896	0.98838	901159	0.926454	0.962525	3.7394	1.03504
Acem2	0.75	0.7	0.2-0.5	1436950	0.923556	0.961018	894227	0.917686	0.957959	542723	0.933352	0.966102	1455571	0.876942	0.936452	6.29158	4.20409
Acem2	0.75	0.8	0.2-0.5	1386046	0.942285	0.970714	859731	0.938035	0.968522	526315	0.949289	0.974315	1417951	0.891137	0.944	5.56041	3.14778
Acem2	0.75	0.9	0.2-0.5	1294700	0.960847	0.980228	799568	0.95896	0.979265	495132	0.963906	0.981787	1348494	0.905477	0.951566	4.82215	2.07349
Acem2	0.75	0.95	0.2-0.5	1198484	0.971181	0.985485	738870	0.9709	0.985343	459614	0.971633	0.985714	1270603	0.914106	0.956089	4.37909	1.46574
Acem2	0.75	0.99	0.2-0.5	980996	0.981508	0.990711	611059	0.98345	0.991691	369937	0.978312	0.989097	1074211	0.924423	0.961469	3.84878	0.830927
Acem2	1	0.7	0.2-0.5	1476437	0.938722	0.968877	921581	0.935307	0.967113	554856	0.944435	0.97182	1481793	0.88455	0.940505	5.9096	3.28873
Acem2	1	0.8	0.2-0.5	1437750	0.95305	0.976243	895621	0.951024	0.975205	542129	0.956412	0.977963	1453339	0.895416	0.946264	5.3475	2.47955
Acem2	1	0.9	0.2-0.5	1367942	0.96723	0.983479	849891	0.967159	0.983442	518051	0.967347	0.983538	1399748	0.90653	0.952119	4.77289	1.65575
Acem2	1	0.95	0.2-0.5	1291385	0.97513	0.987487	801306	0.976237	0.988047	490079	0.973326	0.986573	1339006	0.913768	0.955912	4.39933	1.19531
Acem2	1	0.99	0.2-0.5	1111341	0.983236	0.991583	696711	0.985797	0.992873	414630	0.978955	0.989422	1178182	0.923212	0.960839	3.91067	0.712686
Acem2	2	0.7	0.2-0.5	1539009	0.963628	0.981645	966097	0.965041	0.982365	572912	0.961252	0.980435	1521548	0.896962	0.947081	5.27994	1.7635
Acem2	2	0.8	0.2-0.5	1521645	0.970864	0.985324	954810	0.972837	0.986325	566835	0.967553	0.983643	1507258	0.903349	0.950447	4.94708	1.36749
Acem2	2	0.9	0.2-0.5	1488639	0.978068	0.988973	934012	0.980508	0.990206	554627	0.973979	0.986904	1479559	0.910491	0.954197	4.57604	0.97938
Acem2	2	0.95	0.2-0.5	1449739	0.982367	0.991144	910281	0.985341	0.992644	539458	0.977379	0.988625	1447033	0.915384	0.956757	4.32112	0.735638
Acem2	2	0.99	0.2-0.5	1354262	0.986953	0.993455	858048	0.990603	0.995291	496214	0.980688	0.990297	1357291	0.922345	0.960388	3.9596	0.470939
Acem2	4	0.7	0.2-0.5	1575101	0.980938	0.990423	992004	0.985459	0.992703	583097	0.973319	0.986569	1544081	0.906721	0.952219	4.77635	0.729714
Acem2	4	0.8	0.2-0.5	1569005	0.983604	0.991768	988657	0.988081	0.994023	580348	0.976047	0.987951	1536934	0.910252	0.954071	4.59148	0.597727
Acem2	4	0.9	0.2-0.5	1557224	0.98653	0.993242	982362	0.990891	0.995435	574862	0.979144	0.989517	1523641	0.914705	0.956402	4.35867	0.456495
Acem2	4	0.95	0.2-0.5	1542588	0.988349	0.994157	974576	0.992624	0.996305	568012	0.981076	0.990493	1507976	0.918164	0.958209	4.1781	0.369458
Acem2	4	0.99	0.2-0.5	1507144	0.990629	0.995303	958939	0.994906	0.99745	548205	0.983213	0.991571	1465007	0.923193	0.960829	3.91651	0.255047
Blagotin3	0.1	0.7	0-0.01	40825	0.180309	0.424628	9255	0.021314	0.145992	31570	0.929294	0.963999	10614715	0.99866	0.99933	0.061349	85.4008
Blagotin3	0.1	0.8	0-0.01	39277	0.179607	0.423801	7787	0.016713	0.129277	31490	0.942114	0.970625	10599359	0.999142	0.999571	0.037922	87.0723
Blagotin3	0.1	0.9	0-0.01	37132	0.18061	0.424983	5866	0.011218	0.105913	31266	0.955368	0.977429	10559961	0.9995	0.99975	0.020905	89.4087
Blagotin3	0.1	0.95	0-0.01	35388	0.184128	0.429101	4457	0.00764	0.087408	30931	0.965486	0.982592	10495117	0.999694	0.999847	0.01188	91.2592
Blagotin3	0.1	0.99	0-0.01	32090	0.19652	0.443306	2695	0.003978	0.06307	29395	0.982343	0.991132	10210602	0.999865	0.999933	0.004701	93.693
Blagotin3	0.15	0.7	0-0.01	43905	0.210587	0.458897	12257	0.037899	0.194676	31648	0.935891	0.967415	10615923	0.99866	0.99933	0.062762	80.5324
Blagotin3	0.15	0.8	0-0.01	42054	0.210524	0.458829	10523	0.031512	0.177516	31531	0.948482	0.9739	10601767	0.99914	0.99957	0.039402	82.2484
Blagotin3	0.15	0.9	0-0.01	39361	0.210224	0.458502	8067	0.022352	0.149505	31294	0.963031	0.981342	10566354	0.999506	0.999753	0.0218	85.0495
Blagotin3	0.15	0.95	0-0.01	37323	0.212521	0.461	6306	0.016205	0.127299	31017	0.974264	0.987048	10510599	0.999695	0.999848	0.012852	87.2701
Blagotin3	0.15	0.99	0-0.01	33908	0.221223	0.470343	4124	0.009604	0.097999	29784	0.984995	0.992469	10279655	0.999853	0.999926	0.005807	90.2001
Blagotin3	0.2	0.7	0-0.01	47410	0.244973	0.494947	15596	0.061183	0.247351	31814	0.944464	0.971835	10616416	0.998595	0.999297	0.066861	75.2649
Blagotin3	0.2	0.8	0-0.01	45559	0.245475	0.495454	13864	0.054295	0.233012	31695	0.953714	0.976583	10604207	0.99905	0.999525	0.044717	76.6988
Blagotin3	0.2	0.9	0-0.01	42763	0.245547	0.495527	11291	0.043233	0.207926	31472	0.967575	0.983654	10573712	0.999457	0.999728	0.025037	79.2074
Blagotin3	0.2	0.95	0-0.01	40366	0.245064	0.495039	9165	0.033659	0.183465	31201	0.975771	0.987811	10526952	0.999646	0.999823	0.01589	81.6535
Blagotin3	0.2	0.99	0-0.01	36633	0.249795	0.499795	6452	0.022613	0.150375	30181	0.986293	0.993123	10340086	0.999826	0.999913	0.007495	84.9625
Blagotin3	0.25	0.7	0-0.01	49339	0.264942	0.514725	17459	0.076602	0.276771	31880	0.946189	0.972722	10616918	0.998559	0.999279	0.068927	72.3229
Blagotin3	0.25	0.8	0-0.01	47350	0.265264	0.515038	15615	0.068924	0.262534	31735	0.956005	0.977755	10605197	0.999012	0.999506	0.046851	73.7466
Blagotin3	0.25	0.9	0-0.01	44664	0.26571	0.515471	13118	0.057768	0.240349	31546	0.967709	0.983722	10577295	0.9994	0.9997	0.027892	75.9651
Blagotin3	0.25	0.95	0-0.01	42243	0.265168	0.514945	10942	0.047177	0.217202	31301	0.977635	0.988754	10535569	0.999621	0.99981	0.017376	78.2798
Blagotin3	0.25	0.99	0-0.01	38394	0.269105	0.518754	8056	0.034351	0.18534	30338	0.986428	0.993191	10371726	0.999807	0.999904	0.0086	81.466
Blagotin3	0.3	0.7	0-0.01	51104	0.284801	0.533668	19201	0.092904	0.304802	31903	0.948075	0.973691	10617477	0.998555	0.999277	0.069704	69.5198
Blagotin3	0.3	0.8	0-0.01	49173	0.285059	0.533909	17380	0.085122	0.291758	31793	0.955201	0.977344	10606443	0.998982	0.999491	0.048654	70.8242
Blagotin3	0.3	0.9	0-0.01	46314	0.284561	0.533442	14740	0.072556	0.269362	31574	0.967556	0.983644	10580280	0.999372	0.999686	0.029726	73.0639
Blagotin3	0.3	0.95	0-0.01	43905	0.28416	0.533067	12538	0.06135	0.247689	31367	0.97645	0.988155	10541650	0.99958	0.99979	0.019604	75.2311
Blagotin3	0.3	0.99	0-0.01	39926	0.28491	0.53377	9412	0.045591	0.213521	30514	0.986634	0.993294	10393665	0.999777	0.999888	0.010226	78.6479
Blagotin3	0.4	0.7	0-0.01	54254	0.316955	0.562988	22270	0.122753	0.350361	31984	0.950573	0.974973	10618330	0.998469	0.999234	0.074429	64.9639
Blagotin3	0.4	0.8	0-0.01	52403	0.317645	0.5636	20529	0.1153	0.339558	31874	0.960606	0.980105	10608367	0.998913	0.999456	0.052525	66.0442
Blagotin3	0.4	0.9	0-0.01	49516	0.316553	0.562631	17815	0.101748	0.318979	31701	0.97178	0.985789	10585440	0.999315	0.999657	0.032874	68.1021
Blagotin3	0.4	0.95	0-0.01	46917	0.314443	0.560752	15411	0.088382	0.297292	31506	0.979745	0.989821	10552456	0.999534	0.999767	0.022179	70.2708
Blagotin3	0.4	0.99	0-0.01	43018	0.314737	0.561014	12244	0.071791	0.267939	30774	0.986618	0.993286	10431061	0.999733	0.999866	0.012586	73.2061
Blagotin3	0.5	0.7	0-0.01	56381	0.338903	0.582154	24272	0.143786	0.379191	32109	0.956035	0.97777	10619411	0.998472	0.999236	0.074619	62.0809
Blagotin3	0.5	0.8	0-0.01	54677	0.340017	0.583109	22691	0.137595	0.370938	31986	0.962922	0.981286	10610193	0.998896	0.999448	0.053637	62.9062
Blagotin3	0.5	0.9	0-0.01	51898	0.339919	0.583025	20106	0.125288	0.35396	31792	0.974093	0.986961	10589834	0.999293	0.999646	0.034163	64.604
Blagotin3	0.5	0.95	0-0.01	49246	0.337479	0.58093	17677	0.111717	0.334241	31569	0.980338	0.99012	10560744	0.999515	0.999757	0.023307	66.5759
Blagotin3	0.5	0.99	0-0.01	45459	0.337024	0.580538	14505	0.094543	0.307479	30954	0.988661	0.994314	10455846	0.999722	0.999861	0.013311	69.2521
Blagotin3	0.75	0.7	0-0.01	60015	0.376821	0.613857	27694	0.182493	0.427192	32321	0.962828	0.981238	10621110	0.998467	0.999233	0.07534	57.2808
Blagotin3	0.75	0.8	0-0.01	58449	0.378193	0.614974	26221	0.177103	0.420836	32228	0.969205	0.984482	10613279	0.998834	0.999417	0.057207	57.9164
Blagotin3	0.75	0.9	0-0.01	55963	0.378539	0.615255	23915	0.16696	0.408608	32048	0.97652	0.98819	10596195	0.999232	0.999616	0.037565	59.1392
Blagotin3	0.75	0.95	0-0.01	53485	0.376245	0.613388	21652	0.154579	0.393165	31833	0.981904	0.990911	10572814	0.999447	0.999724	0.026892	60.6835
Blagotin3	0.75	0.99	0-0.01	49945	0.375791	0.613018	18675	0.139469	0.373455	31270	0.987455	0.993708	10492033	0.999656	0.999828	0.016638	62.6545
Blagotin3	1	0.7	0-0.01	62143	0.400797	0.633085	29689	0.207575	0.455604	32454	0.967476	0.983604	10622276	0.998496	0.999248	0.074345	54.4396
Blagotin3	1	0.8	0-0.01	60710	0.402184	0.634179	28354	0.203195	0.450772	32356	0.971392	0.985592	10615468	0.998842	0.999421	0.057157	54.9228
Blagotin3	1	0.9	0-0.01	58352	0.402033	0.634061	26155	0.19349	0.439876	32197	0.977287	0.988578	10600379	0.999195	0.999598	0.039596	56.0125
Blagotin3	1	0.95	0-0.01	55954	0.39926	0.63187	23930	0.181119	0.425581	32024	0.981524	0.990719	10580372	0.999404	0.999702	0.029263	57.4419
Blagotin3	1	0.99	0-0.01	52749	0.400245	0.632649	21226	0.169005	0.411102	31523	0.986	0.992975	10512176	0.999615	0.999807	0.018851	58.8898
Blagotin3	2	0.7	0-0.01	66407	0.450798	0.671415	33742	0.26292	0.512757	32665	0.97383	0.986828	10625380	0.998569	0.999284	0.071194	48.7243
Blagotin3	2	0.8	0-0.01	65277	0.452631	0.672778	32699	0.260626	0.510515	32578	0.976066	0.987961	10620336	0.99886	0.99943	0.056727	48.9485
Blagotin3	2	0.9	0-0.01	63570	0.454069	0.673846	31087	0.255476	0.505447	32483	0.978674	0.98928	10609876	0.999161	0.99958	0.041708	49.4553
Blagotin3	2	0.95	0-0.01	61700	0.453355	0.673316	29344	0.247464	0.497457	32356	0.982192	0.991056	10596028	0.999359	0.999679	0.031832	50.2543
Blagotin3	2	0.99	0-0.01	59610	0.45952	0.677879	27579	0.245229	0.495206	32031	0.986832	0.993394	10552636	0.999555	0.999777	0.022113	50.4794
Blagotin3	4	0.7	0-0.01	69873	0.499427	0.706702	37051	0.317876	0.563805	32822	0.979954	0.989926	10628674	0.998756	0.999378	0.062114	43.6195
Blagotin3	4	0.8	0-0.01	68899	0.50333	0.709458	36116	0.31823	0.564119	32783	0.981353	0.990632	10625044	0.999001	0.999501	0.049867	43.5881
Blagotin3	4	0.9	0-0.01	67450	0.509449	0.713757	34753	0.318984	0.564786	32697	0.983687	0.99181	10617698	0.999243	0.999622	0.037791	43.5214
Blagotin3	4	0.95	0-0.01	65972	0.51283	0.716122	33362	0.316654	0.56272	32610	0.986222	0.993087	10608634	0.999394	0.999697	0.030259	43.728
Blagotin3	4	0.99	0-0.01	64716	0.527165	0.726061	32296	0.3263	0.571226	32420	0.989291	0.994631	10582168	0.999552	0.999776	0.02241	42.8774
Blagotin3	0.1	0.7	0.01-0.02	40389	0.388871	0.623595	12533	0.123641	0.351626	27856	0.914757	0.956429	2081908	0.995028	0.997511	0.223907	64.8374
Blagotin3	0.1	0.8	0.01-0.02	38217	0.402907	0.63475	10645	0.112957	0.336091	27572	0.933643	0.966252	2071640	0.996664	0.998331	0.146095	66.3909
Blagotin3	0.1	0.9	0.01-0.02	35036	0.432447	0.657607	8002	0.09715	0.311689	27034	0.959059	0.979315	2044835	0.998188	0.999094	0.076134	68.8311
Blagotin3	0.1	0.95	0.01-0.02	32154	0.461898	0.679631	6020	0.083549	0.289048	26134	0.973744	0.986784	2001312	0.998887	0.999443	0.046747	71.0952
Blagotin3	0.1	0.99	0.01-0.02	26164	0.542823	0.736765	3449	0.074185	0.272368	22715	0.988305	0.994135	1827747	0.999525	0.999763	0.019583	72.7632
Blagotin3	0.15	0.7	0.01-0.02	44182	0.466982	0.683361	16144	0.206342	0.454249	28038	0.92745	0.963042	2083967	0.995435	0.997715	0.212124	54.5751
Blagotin3	0.15	0.8	0.01-0.02	41863	0.483997	0.695699	14124	0.199687	0.446863	27739	0.942871	0.971016	2074896	0.996993	0.998495	0.137024	55.3137
Blagotin3	0.15	0.9	0.01-0.02	38233	0.512024	0.715558	11074	0.184835	0.429925	27159	0.963197	0.981426	2052996	0.998258	0.999129	0.077242	57.0075
Blagotin3	0.15	0.95	0.01-0.02	35044	0.537244	0.732969	8601	0.167096	0.408773	26443	0.975719	0.987785	2019372	0.998846	0.999423	0.050386	59.1227
Blagotin3	0.15	0.99	0.01-0.02	29322	0.6032	0.776659	5438	0.156368	0.395433	23884	0.990192	0.995084	1888303	0.999436	0.999718	0.025149	60.4567
Blagotin3	0.2	0.7	0.01-0.02	47786	0.533671	0.730528	19529	0.29192	0.540296	28257	0.932108	0.965457	2085360	0.995372	0.997683	0.219288	45.9704
Blagotin3	0.2	0.8	0.01-0.02	45558	0.552613	0.743379	17543	0.290973	0.539419	28015	0.948665	0.973994	2078330	0.996744	0.998371	0.153062	46.0581
Blagotin3	0.2	0.9	0.01-0.02	41931	0.577964	0.760239	14428	0.281533	0.530597	27503	0.96737	0.98355	2060792	0.997987	0.998993	0.093905	46.9403
Blagotin3	0.2	0.95	0.01-0.02	38824	0.599392	0.774204	11957	0.271585	0.521138	26867	0.975449	0.987648	2034616	0.998625	0.999312	0.063412	47.8862
Blagotin3	0.2	0.99	0.01-0.02	33083	0.648337	0.805194	8254	0.262407	0.512257	24829	0.988422	0.994194	1933655	0.999308	0.999654	0.031898	48.7743
Blagotin3	0.25	0.7	0.01-0.02	49942	0.5769	0.759539	21569	0.349411	0.59111	28373	0.940033	0.969553	2086678	0.995598	0.997797	0.210656	40.889
Blagotin3	0.25	0.8	0.01-0.02	47758	0.594997	0.77136	19619	0.351528	0.592898	28139	0.953035	0.976235	2080274	0.996807	0.998402	0.151912	40.7102
Blagotin3	0.25	0.9	0.01-0.02	44284	0.617532	0.785832	16597	0.346583	0.588713	27687	0.96662	0.983168	2064947	0.997926	0.998962	0.097728	41.1287
Blagotin3	0.25	0.95	0.01-0.02	41035	0.638947	0.799342	13956	0.339301	0.582495	27079	0.978348	0.989115	2042666	0.998599	0.999299	0.065655	41.7505
Blagotin3	0.25	0.99	0.01-0.02	35392	0.680193	0.824738	10060	0.332777	0.576868	25332	0.988882	0.994426	1958815	0.999229	0.999614	0.03659	42.3132
Blagotin3	0.3	0.7	0.01-0.02	51616	0.611008	0.78167	23129	0.396958	0.630046	28487	0.943793	0.97149	2087495	0.995662	0.997828	0.209238	36.9954
Blagotin3	0.3	0.8	0.01-0.02	49555	0.630574	0.794087	21290	0.403768	0.635428	28265	0.956538	0.978028	2081731	0.996849	0.998423	0.151279	36.4573
Blagotin3	0.3	0.9	0.01-0.02	46149	0.651907	0.807408	18274	0.401353	0.633524	27875	0.969368	0.984565	2068268	0.997873	0.998936	0.101431	36.6476
Blagotin3	0.3	0.95	0.01-0.02	43022	0.67035	0.818749	15692	0.396516	0.629695	27330	0.978686	0.989285	2048258	0.99852	0.99926	0.070449	37.0305
Blagotin3	0.3	0.99	0.01-0.02	37318	0.705193	0.839758	11651	0.390692	0.625054	25667	0.989793	0.994884	1975345	0.999136	0.999568	0.041545	37.4946
Blagotin3	0.4	0.7	0.01-0.02	54467	0.66178	0.813499	25748	0.470609	0.68601	28719	0.952848	0.976139	2088707	0.995722	0.997859	0.208545	31.399
Blagotin3	0.4	0.8	0.01-0.02	52503	0.679834	0.824521	24021	0.480702	0.693327	28482	0.962536	0.981089	2083901	0.996786	0.998392	0.156337	30.6673
Blagotin3	0.4	0.9	0.01-0.02	49450	0.70076	0.837114	21381	0.487675	0.698338	28069	0.973053	0.986435	2072654	0.997778	0.998888	0.107957	30.1663
Blagotin3	0.4	0.95	0.01-0.02	46488	0.715934	0.846129	18862	0.486445	0.697456	27626	0.980595	0.99025	2057320	0.998388	0.999194	0.078244	30.2544
Blagotin3	0.4	0.99	0.01-0.02	41195	0.740594	0.860578	14858	0.482096	0.694332	26337	0.989976	0.994975	2002297	0.998991	0.999495	0.04907	30.5668
Blagotin3	0.5	0.7	0.01-0.02	56394	0.696889	0.834799	27474	0.522757	0.723019	28920	0.957491	0.978515	2089897	0.995909	0.997952	0.200421	27.6981
Blagotin3	0.5	0.8	0.01-0.02	54641	0.712171	0.843903	25941	0.532888	0.729992	28700	0.965253	0.982473	2085757	0.996836	0.998417	0.155194	27.0008
Blagotin3	0.5	0.9	0.01-0.02	51741	0.73073	0.854828	23411	0.540283	0.735039	28330	0.975878	0.987865	2076528	0.997775	0.998887	0.108813	26.4961
Blagotin3	0.5	0.95	0.01-0.02	48971	0.742257	0.861544	21047	0.538958	0.734138	27924	0.982471	0.991197	2063652	0.998315	0.999157	0.082407	26.5862
Blagotin3	0.5	0.99	0.01-0.02	43946	0.761677	0.872741	17162	0.536298	0.732323	26784	0.989995	0.994985	2018684	0.998884	0.999442	0.054659	26.7677
Blagotin3	0.75	0.7	0.01-0.02	59210	0.743566	0.862302	30045	0.593827	0.770602	29165	0.965858	0.982781	2091663	0.996091	0.998044	0.192966	22.9398
Blagotin3	0.75	0.8	0.01-0.02	57832	0.756526	0.869785	28822	0.603988	0.777167	29010	0.97338	0.9866	2088543	0.996905	0.998451	0.152648	22.2833
Blagotin3	0.75	0.9	0.01-0.02	55538	0.771448	0.878321	26822	0.613821	0.783467	28716	0.980713	0.990309	2081577	0.99774	0.998869	0.111378	21.6533
Blagotin3	0.75	0.95	0.01-0.02	53187	0.780503	0.883461	24791	0.615519	0.78455	28396	0.985509	0.992728	2072448	0.998239	0.999119	0.086923	21.545
Blagotin3	0.75	0.99	0.01-0.02	48951	0.795426	0.891867	21490	0.620015	0.78741	27461	0.990383	0.99518	2041233	0.998766	0.999383	0.061102	21.259
Blagotin3	1	0.7	0.01-0.02	60893	0.772157	0.878725	31575	0.637728	0.798579	29318	0.970647	0.985214	2092820	0.996447	0.998222	0.176102	20.1421
Blagotin3	1	0.8	0.01-0.02	59763	0.782687	0.884696	30569	0.647715	0.804807	29194	0.974796	0.987318	2090063	0.997102	0.99855	0.143665	19.5193
Blagotin3	1	0.9	0.01-0.02	57791	0.795888	0.892126	28855	0.657852	0.811081	28936	0.981798	0.990857	2084341	0.99777	0.998884	0.110847	18.892
Blagotin3	1	0.95	0.01-0.02	55756	0.802705	0.895938	27106	0.659572	0.81214	28650	0.985773	0.992861	2076683	0.998219	0.999109	0.088572	18.7859
Blagotin3	1	0.99	0.01-0.02	51939	0.81304	0.901687	24087	0.66134	0.813228	27852	0.990659	0.995319	2052032	0.998723	0.999362	0.063555	18.6772
Blagotin3	2	0.7	0.01-0.02	63702	0.817862	0.904357	34148	0.708294	0.841602	29554	0.979347	0.98962	2094464	0.996677	0.998337	0.165734	15.8398
Blagotin3	2	0.8	0.01-0.02	63087	0.824181	0.907844	33605	0.715364	0.845792	29482	0.98147	0.990692	2092811	0.997192	0.998595	0.140046	15.4208
Blagotin3	2	0.9	0.01-0.02	61967	0.832584	0.91246	32616	0.724	0.850882	29351	0.984576	0.992258	2089388	0.997749	0.998874	0.112442	14.9118
Blagotin3	2	0.95	0.01-0.02	60775	0.837698	0.915259	31624	0.728507	0.853526	29151	0.986418	0.993186	2084937	0.998091	0.999045	0.095308	14.6474
Blagotin3	2	0.99	0.01-0.02	58576	0.846867	0.920254	29899	0.737404	0.858723	28677	0.98914	0.994555	2071024	0.998504	0.999252	0.074786	14.1278
Blagotin3	4	0.7	0.01-0.02	65679	0.852724	0.923431	35942	0.76308	0.873545	29737	0.983855	0.991895	2096023	0.997098	0.998548	0.145017	12.6455
Blagotin3	4	0.8	0.01-0.02	65295	0.857451	0.925986	35604	0.768996	0.876924	29691	0.985212	0.992578	2094973	0.997453	0.998726	0.127286	12.3076
Blagotin3	4	0.9	0.01-0.02	64701	0.863955	0.929492	35089	0.777082	0.881522	29612	0.987157	0.993558	2092905	0.997904	0.998951	0.104816	11.8478
Blagotin3	4	0.95	0.01-0.02	64016	0.868768	0.932077	34501	0.78267	0.884686	29515	0.988712	0.99434	2090266	0.998178	0.999089	0.091101	11.5314
Blagotin3	4	0.99	0.01-0.02	62940	0.877781	0.9369	33694	0.795097	0.891682	29246	0.99009	0.995033	2082477	0.998479	0.999239	0.076101	10.8318
Blagotin3	0.1	0.7	0.02-0.05	130434	0.522078	0.72255	45874	0.247356	0.497349	84560	0.917457	0.95784	1818137	0.98569	0.992819	0.653246	50.2651
Blagotin3	0.1	0.8	0.02-0.05	121601	0.554847	0.744881	38700	0.246826	0.496816	82901	0.94337	0.971272	1791449	0.990399	0.995188	0.43202	50.3184
Blagotin3	0.1	0.9	0.02-0.05	107723	0.61133	0.781876	28630	0.2486	0.498598	79093	0.96886	0.984307	1721428	0.994557	0.997275	0.242291	50.1402
Blagotin3	0.1	0.95	0.02-0.05	94829	0.667509	0.817012	20955	0.254657	0.504636	73874	0.982131	0.991025	1617246	0.996722	0.99836	0.145838	49.5364
Blagotin3	0.1	0.99	0.02-0.05	66899	0.779243	0.882747	11164	0.315012	0.561259	55735	0.994319	0.997155	1251334	0.998416	0.999208	0.075223	43.8741
Blagotin3	0.15	0.7	0.02-0.05	143198	0.610521	0.781358	57455	0.36962	0.607964	85743	0.93309	0.965966	1823345	0.986146	0.993049	0.655073	39.2036
Blagotin3	0.15	0.8	0.02-0.05	134281	0.643201	0.801998	50045	0.38056	0.616895	84236	0.95254	0.975982	1801382	0.99041	0.995194	0.451383	38.3105
Blagotin3	0.15	0.9	0.02-0.05	120243	0.693729	0.832904	39379	0.398088	0.630942	80864	0.9736	0.986712	1747279	0.994329	0.99716	0.266162	36.9058
Blagotin3	0.15	0.95	0.02-0.05	107165	0.738301	0.859245	30760	0.415292	0.644431	76405	0.984912	0.992427	1666787	0.996288	0.998142	0.17518	35.5569
Blagotin3	0.15	0.99	0.02-0.05	80253	0.819586	0.90531	18391	0.478201	0.691521	61862	0.993885	0.996938	1390664	0.997947	0.998973	0.099278	30.8479
Blagotin3	0.2	0.7	0.02-0.05	154318	0.68193	0.825791	67551	0.480271	0.693016	86767	0.941985	0.970559	1828589	0.986429	0.993191	0.653584	30.6984
Blagotin3	0.2	0.8	0.02-0.05	146207	0.713786	0.844859	60802	0.502077	0.708574	85405	0.958243	0.978899	1810877	0.990272	0.995124	0.467466	29.1426
Blagotin3	0.2	0.9	0.02-0.05	132458	0.757264	0.870209	49923	0.52882	0.7272	82535	0.975547	0.987698	1768992	0.993863	0.996927	0.295227	27.28
Blagotin3	0.2	0.95	0.02-0.05	119851	0.791901	0.889888	40811	0.550371	0.74187	79040	0.984247	0.992092	1708215	0.995762	0.997879	0.204007	25.813
Blagotin3	0.2	0.99	0.02-0.05	94568	0.850288	0.922111	26717	0.601377	0.775485	67851	0.992584	0.996285	1498943	0.997512	0.998755	0.121804	22.4515
Blagotin3	0.25	0.7	0.02-0.05	160757	0.719779	0.848398	73249	0.54234	0.736437	87508	0.94499	0.972106	1831979	0.986636	0.993296	0.646833	26.3563
Blagotin3	0.25	0.8	0.02-0.05	152835	0.748953	0.865421	66639	0.565258	0.751836	86196	0.96014	0.979867	1816328	0.990317	0.995147	0.468743	24.8164
Blagotin3	0.25	0.9	0.02-0.05	140004	0.787896	0.887635	56268	0.594336	0.770932	83736	0.976444	0.988152	1780174	0.993694	0.996842	0.30555	22.9068
Blagotin3	0.25	0.95	0.02-0.05	127812	0.819416	0.905216	47307	0.620867	0.787951	80505	0.983997	0.991966	1729289	0.995361	0.997678	0.225652	21.2049
Blagotin3	0.25	0.99	0.02-0.05	103573	0.866266	0.930734	32762	0.664581	0.815218	70811	0.992082	0.996033	1554855	0.997194	0.998596	0.137829	18.4781
Blagotin3	0.3	0.7	0.02-0.05	166022	0.755117	0.868975	77928	0.597997	0.773302	88094	0.952117	0.975765	1834295	0.987257	0.993608	0.621423	22.6698
Blagotin3	0.3	0.8	0.02-0.05	158763	0.781988	0.884301	71784	0.622343	0.788887	86979	0.965028	0.982358	1820549	0.990462	0.995219	0.465321	21.1113
Blagotin3	0.3	0.9	0.02-0.05	146803	0.815976	0.903314	62066	0.652649	0.807867	84737	0.977904	0.98889	1788888	0.993537	0.996763	0.316344	19.2133
Blagotin3	0.3	0.95	0.02-0.05	134790	0.840262	0.916658	53022	0.672171	0.81986	81768	0.985365	0.992655	1744317	0.995257	0.997626	0.232615	18.014
Blagotin3	0.3	0.99	0.02-0.05	110749	0.878538	0.937304	37906	0.708807	0.841907	72843	0.992085	0.996035	1592641	0.996992	0.998495	0.148463	15.8094
Blagotin3	0.4	0.7	0.02-0.05	174154	0.800897	0.894929	85146	0.673938	0.820938	89008	0.959164	0.979369	1839097	0.987608	0.993785	0.609122	17.9062
Blagotin3	0.4	0.8	0.02-0.05	167806	0.822926	0.907153	79790	0.697063	0.834903	88016	0.968996	0.984376	1828076	0.990544	0.995261	0.46466	16.5097
Blagotin3	0.4	0.9	0.02-0.05	156897	0.849578	0.921725	70880	0.72384	0.850788	86017	0.979556	0.989725	1803284	0.993299	0.996644	0.32953	14.9212
Blagotin3	0.4	0.95	0.02-0.05	146074	0.869165	0.93229	62415	0.743274	0.862133	83659	0.985154	0.992549	1769087	0.99492	0.997457	0.250124	13.7867
Blagotin3	0.4	0.99	0.02-0.05	124038	0.895304	0.946205	47522	0.76658	0.875546	76516	0.992282	0.996133	1654382	0.996685	0.998341	0.164142	12.4454
Blagotin3	0.5	0.7	0.02-0.05	179429	0.829123	0.910562	89917	0.721595	0.849468	89512	0.963283	0.98147	1842612	0.988307	0.994136	0.576433	15.0532
Blagotin3	0.5	0.8	0.02-0.05	173840	0.847768	0.920743	85173	0.742121	0.861465	88667	0.972022	0.985912	1833425	0.990746	0.995362	0.45634	13.8536
Blagotin3	0.5	0.9	0.02-0.05	163937	0.87101	0.933279	77006	0.767854	0.876273	86931	0.980794	0.990351	1812806	0.993219	0.996604	0.33438	12.3727
Blagotin3	0.5	0.95	0.02-0.05	154328	0.885603	0.941065	69387	0.782315	0.884485	84941	0.985952	0.992951	1785398	0.994677	0.997335	0.26328	11.5515
Blagotin3	0.5	0.99	0.02-0.05	134245	0.906043	0.951863	55328	0.802738	0.895956	78917	0.990839	0.995409	1692853	0.996312	0.998154	0.182847	10.4044
Blagotin3	0.75	0.7	0.02-0.05	186784	0.866651	0.930941	96378	0.784647	0.885803	90406	0.969079	0.984418	1847394	0.989181	0.994576	0.536461	11.4197
Blagotin3	0.75	0.8	0.02-0.05	182570	0.881914	0.939103	92868	0.80355	0.896409	89702	0.975768	0.98781	1840754	0.991124	0.995552	0.440479	10.3591
Blagotin3	0.75	0.9	0.02-0.05	175182	0.898598	0.947944	86802	0.823825	0.907648	88380	0.982404	0.991163	1826275	0.993087	0.996538	0.343344	9.23521
Blagotin3	0.75	0.95	0.02-0.05	167521	0.909272	0.953558	80679	0.835969	0.914313	86842	0.986369	0.993161	1806875	0.994336	0.997164	0.281461	8.56868
Blagotin3	0.75	0.99	0.02-0.05	151019	0.923365	0.960919	68621	0.850661	0.922313	82398	0.991271	0.995626	1744473	0.995846	0.997921	0.207026	7.76871
Blagotin3	1	0.7	0.02-0.05	190622	0.88745	0.942046	99773	0.8182	0.904544	90849	0.974139	0.986985	1849938	0.989901	0.994937	0.50256	9.54561
Blagotin3	1	0.8	0.02-0.05	187276	0.899583	0.948463	96982	0.833953	0.91321	90294	0.979092	0.989491	1844552	0.991493	0.995738	0.423398	8.67899
Blagotin3	1	0.9	0.02-0.05	181361	0.912321	0.955155	92068	0.850337	0.922137	89293	0.983607	0.99177	1833302	0.993124	0.996556	0.342574	7.7863
Blagotin3	1	0.95	0.02-0.05	174966	0.920431	0.959391	86944	0.860241	0.927492	88022	0.986305	0.993129	1818560	0.994158	0.997075	0.290866	7.25083
Blagotin3	1	0.99	0.02-0.05	161085	0.931677	0.965234	76790	0.873339	0.934526	84295	0.990062	0.995019	1770372	0.995533	0.997764	0.222845	6.5474
Blagotin3	2	0.7	0.02-0.05	197812	0.921065	0.959721	106062	0.873444	0.934582	91750	0.981132	0.990521	1854687	0.99102	0.9955	0.448941	6.54178
Blagotin3	2	0.8	0.02-0.05	196022	0.926954	0.962785	104596	0.881418	0.938839	91426	0.983516	0.991724	1851631	0.99204	0.996012	0.397896	6.11615
Blagotin3	2	0.9	0.02-0.05	192720	0.934187	0.966533	101944	0.891227	0.944048	90776	0.986241	0.993097	1845393	0.993189	0.996589	0.340498	5.59517
Blagotin3	2	0.95	0.02-0.05	189149	0.938896	0.968966	99164	0.897749	0.947496	89985	0.987603	0.993782	1837328	0.993918	0.996954	0.304027	5.25038
Blagotin3	2	0.99	0.02-0.05	181533	0.945841	0.972543	93700	0.907159	0.952449	87833	0.989899	0.994937	1812188	0.994958	0.997476	0.252041	4.75513
Blagotin3	4	0.7	0.02-0.05	202263	0.944226	0.971713	109977	0.911584	0.954769	92286	0.985467	0.992707	1857836	0.992005	0.995994	0.40047	4.52308
Blagotin3	4	0.8	0.02-0.05	201469	0.94765	0.973473	109340	0.916553	0.957368	92129	0.986654	0.993305	1856074	0.992673	0.99633	0.366899	4.26324
Blagotin3	4	0.9	0.02-0.05	200033	0.951748	0.975576	108225	0.922391	0.960412	91808	0.988189	0.994077	1852701	0.993504	0.996747	0.325273	3.95879
Blagotin3	4	0.95	0.02-0.05	198370	0.954594	0.977033	106977	0.926472	0.962534	91393	0.989169	0.99457	1848354	0.994088	0.99704	0.296034	3.74659
Blagotin3	4	0.99	0.02-0.05	195083	0.959458	0.979519	104823	0.933903	0.966387	90260	0.990474	0.995226	1835559	0.994841	0.997417	0.258271	3.36133
Blagotin3	0.1	0.7	0.05-0.1	222133	0.606286	0.778644	84148	0.356533	0.597103	137985	0.913693	0.955873	1368819	0.969077	0.984417	1.42801	40.2897
Blagotin3	0.1	0.8	0.05-0.1	201592	0.653634	0.808477	69446	0.375065	0.612426	132146	0.944779	0.971998	1323492	0.979566	0.98973	0.940083	38.7574
Blagotin3	0.1	0.9	0.05-0.1	168848	0.725812	0.851946	49951	0.414904	0.64413	118897	0.971265	0.985528	1211037	0.988166	0.994065	0.544892	35.587
Blagotin3	0.1	0.95	0.05-0.1	138657	0.785586	0.886333	35658	0.460523	0.678618	102999	0.982845	0.991385	1065740	0.992083	0.996034	0.369545	32.1382
Blagotin3	0.1	0.99	0.05-0.1	80569	0.877318	0.936653	17388	0.592366	0.769653	63181	0.992289	0.996137	685577	0.995595	0.997795	0.215121	23.0347
Blagotin3	0.15	0.7	0.05-0.1	245724	0.694787	0.833539	104676	0.497518	0.70535	141048	0.92831	0.963489	1382034	0.971112	0.98545	1.37606	29.465
Blagotin3	0.15	0.8	0.05-0.1	226352	0.737978	0.859057	90319	0.529485	0.727657	136033	0.952741	0.976085	1346284	0.979938	0.989918	0.953398	27.2343
Blagotin3	0.15	0.9	0.05-0.1	195553	0.798173	0.893405	69653	0.581447	0.762527	125900	0.974448	0.987141	1262099	0.987509	0.993735	0.598489	23.7473
Blagotin3	0.15	0.95	0.05-0.1	166458	0.843559	0.918455	53093	0.627969	0.792445	113365	0.984775	0.992358	1152228	0.991228	0.995604	0.423032	20.7555
Blagotin3	0.15	0.99	0.05-0.1	108916	0.905727	0.951697	29633	0.722349	0.849911	79283	0.9926	0.996293	846057	0.994672	0.997332	0.261001	15.0089
Blagotin3	0.2	0.7	0.05-0.1	266370	0.762405	0.873158	121993	0.611299	0.781856	144377	0.938468	0.968746	1393662	0.971689	0.985743	1.37179	21.8144
Blagotin3	0.2	0.8	0.05-0.1	249002	0.797956	0.893284	108735	0.64498	0.803107	140267	0.957369	0.978452	1365581	0.979238	0.989564	1.00619	19.6894
Blagotin3	0.2	0.9	0.05-0.1	220221	0.845451	0.919484	88483	0.694544	0.833393	131738	0.976218	0.988037	1301937	0.986106	0.993029	0.67797	16.6607
Blagotin3	0.2	0.95	0.05-0.1	192822	0.877982	0.937007	71168	0.731736	0.855415	121654	0.98482	0.992381	1218619	0.989787	0.99488	0.500511	14.4584
Blagotin3	0.2	0.99	0.05-0.1	138162	0.921661	0.960032	44910	0.796852	0.892665	93252	0.992493	0.996239	974759	0.993627	0.996808	0.31498	10.7334
Blagotin3	0.25	0.7	0.05-0.1	277093	0.795645	0.89199	130757	0.667825	0.817206	146336	0.943661	0.971422	1400790	0.972401	0.986104	1.34587	18.2794
Blagotin3	0.25	0.8	0.05-0.1	261407	0.828299	0.910109	118677	0.702168	0.837955	142730	0.960979	0.980295	1377133	0.97933	0.989611	1.00829	16.2045
Blagotin3	0.25	0.9	0.05-0.1	235257	0.867824	0.931571	99699	0.746113	0.863778	135558	0.977404	0.988637	1323969	0.985866	0.992908	0.693586	13.6222
Blagotin3	0.25	0.95	0.05-0.1	209614	0.894805	0.945941	83078	0.779558	0.882926	126536	0.984951	0.992447	1254377	0.989239	0.994605	0.529714	11.7074
Blagotin3	0.25	0.99	0.05-0.1	157081	0.930393	0.964569	55374	0.831528	0.911881	101707	0.991811	0.995897	1046037	0.992868	0.996428	0.353703	8.81186
Blagotin3	0.3	0.7	0.05-0.1	285684	0.820069	0.905576	137973	0.709548	0.842347	147711	0.948401	0.973859	1405583	0.973151	0.986484	1.31405	15.7653
Blagotin3	0.3	0.8	0.05-0.1	271253	0.849897	0.921899	126778	0.743168	0.862072	144475	0.963698	0.981681	1385061	0.97962	0.989758	0.998053	13.7928
Blagotin3	0.3	0.9	0.05-0.1	246756	0.884816	0.940646	108719	0.783893	0.885377	138037	0.978686	0.989286	1338960	0.985562	0.992755	0.710766	11.4623
Blagotin3	0.3	0.95	0.05-0.1	222219	0.907457	0.952605	92335	0.811905	0.901058	129884	0.986028	0.992989	1278473	0.988911	0.99444	0.547873	9.89422
Blagotin3	0.3	0.99	0.05-0.1	171598	0.935848	0.967392	64314	0.852254	0.923176	107284	0.991995	0.995989	1096441	0.992457	0.996221	0.373992	7.68237
Blagotin3	0.4	0.7	0.05-0.1	298555	0.857575	0.926053	148767	0.77305	0.879232	149788	0.956028	0.977767	1414259	0.974904	0.987372	1.23772	12.0768
Blagotin3	0.4	0.8	0.05-0.1	286680	0.880818	0.938519	139451	0.800862	0.894909	147229	0.968126	0.983934	1398195	0.980209	0.990055	0.97692	10.5091
Blagotin3	0.4	0.9	0.05-0.1	265894	0.907697	0.952731	123975	0.834719	0.91363	141919	0.979574	0.989734	1362783	0.985299	0.992622	0.72729	8.63702
Blagotin3	0.4	0.95	0.05-0.1	244579	0.924943	0.961739	109096	0.856796	0.925633	135483	0.985905	0.992928	1316980	0.988192	0.994078	0.5857	7.43673
Blagotin3	0.4	0.99	0.05-0.1	198572	0.945508	0.972372	81409	0.88518	0.94084	117163	0.991132	0.995556	1176809	0.991405	0.995693	0.427209	5.916
Blagotin3	0.5	0.7	0.05-0.1	307449	0.881698	0.938988	156234	0.81357	0.901981	151215	0.961484	0.980553	1419767	0.97605	0.987953	1.18514	9.80186
Blagotin3	0.5	0.8	0.05-0.1	297353	0.901441	0.949442	148373	0.839401	0.916188	148980	0.970324	0.98505	1406843	0.980446	0.990175	0.967906	8.38119
Blagotin3	0.5	0.9	0.05-0.1	279262	0.923001	0.96073	134712	0.866426	0.93082	144550	0.980867	0.990387	1378906	0.985008	0.992476	0.74286	6.918
Blagotin3	0.5	0.95	0.05-0.1	260163	0.936727	0.967847	121038	0.88449	0.940474	139125	0.986031	0.992991	1342207	0.987743	0.993853	0.608255	5.95265
Blagotin3	0.5	0.99	0.05-0.1	218328	0.952276	0.975846	94807	0.904835	0.951228	123521	0.991266	0.995623	1227961	0.990956	0.995468	0.449854	4.87719
Blagotin3	0.75	0.7	0.05-0.1	318915	0.911547	0.95475	165778	0.862788	0.928864	153137	0.96914	0.984449	1427896	0.978021	0.98895	1.09373	7.11364
Blagotin3	0.75	0.8	0.05-0.1	311669	0.92544	0.961998	160106	0.881296	0.938774	151563	0.975773	0.987812	1418914	0.981353	0.990633	0.927525	6.12262
Blagotin3	0.75	0.9	0.05-0.1	297991	0.94032	0.969701	149739	0.90155	0.9495	148252	0.982073	0.990996	1399446	0.984759	0.99235	0.759139	5.05
Blagotin3	0.75	0.95	0.05-0.1	283274	0.949353	0.974348	138997	0.913199	0.955615	144277	0.986253	0.993103	1374209	0.986962	0.99346	0.65023	4.43855
Blagotin3	0.75	0.99	0.05-0.1	249563	0.960756	0.980181	117013	0.928359	0.963514	132550	0.990785	0.995382	1295510	0.989829	0.994902	0.507634	3.64859
Blagotin3	1	0.7	0.05-0.1	325150	0.926983	0.9628	170880	0.888042	0.94236	154270	0.973184	0.986501	1432027	0.979356	0.989624	1.03004	5.76401
Blagotin3	1	0.8	0.05-0.1	319440	0.938394	0.968707	166460	0.903666	0.950613	152980	0.978507	0.989195	1424863	0.982006	0.990962	0.89771	4.93867
Blagotin3	1	0.9	0.05-0.1	308634	0.950011	0.974685	158235	0.919313	0.958808	150399	0.983998	0.991967	1410105	0.984966	0.992454	0.75051	4.11918
Blagotin3	1	0.95	0.05-0.1	296869	0.95702	0.978274	149618	0.928666	0.963673	147251	0.987181	0.99357	1390874	0.986849	0.993403	0.656682	3.63266
Blagotin3	1	0.99	0.05-0.1	268592	0.965724	0.982712	130992	0.940486	0.969787	137600	0.990705	0.995342	1330319	0.989283	0.994627	0.53593	3.02133
Blagotin3	2	0.7	0.05-0.1	335112	0.951774	0.975589	179120	0.927529	0.963083	155992	0.980805	0.990356	1439187	0.981864	0.99089	0.90878	3.69168
Blagotin3	2	0.8	0.05-0.1	332187	0.957174	0.978353	176879	0.935101	0.967006	155308	0.983279	0.991604	1435523	0.983464	0.991698	0.828317	3.29936
Blagotin3	2	0.9	0.05-0.1	326624	0.963241	0.981448	172699	0.943242	0.971207	153925	0.986444	0.993199	1427899	0.985274	0.99261	0.737638	2.87933
Blagotin3	2	0.95	0.05-0.1	320287	0.967346	0.983537	168078	0.948826	0.974077	152209	0.988433	0.9942	1418110	0.986675	0.993315	0.667535	2.59228
Blagotin3	2	0.99	0.05-0.1	305162	0.972566	0.986188	158295	0.956399	0.977957	146867	0.990455	0.995216	1386864	0.98846	0.994213	0.578166	2.20433
Blagotin3	4	0.7	0.05-0.1	341249	0.968003	0.983872	184108	0.953114	0.976276	157141	0.985896	0.992923	1443338	0.983549	0.99174	0.825573	2.37244
Blagotin3	4	0.8	0.05-0.1	339962	0.97081	0.985297	183149	0.956923	0.978224	156813	0.987417	0.993689	1441383	0.984606	0.992273	0.772338	2.17758
Blagotin3	4	0.9	0.05-0.1	337689	0.974008	0.986919	181518	0.961401	0.980511	156171	0.988976	0.994473	1437559	0.985926	0.992938	0.70584	1.94894
Blagotin3	4	0.95	0.05-0.1	335009	0.976236	0.988046	179684	0.964531	0.982105	155325	0.990044	0.99501	1432558	0.986883	0.99342	0.657816	1.78948
Blagotin3	4	0.99	0.05-0.1	328733	0.97936	0.989626	175992	0.969358	0.98456	152741	0.991078	0.995529	1417401	0.988244	0.994104	0.589421	1.54404
Blagotin3	0.1	0.7	0.1-0.2	412712	0.676138	0.822276	176931	0.488891	0.699208	235781	0.897586	0.94741	1238199	0.935653	0.967292	3.05037	30.0792
Blagotin3	0.1	0.8	0.1-0.2	359541	0.734594	0.857085	143313	0.534108	0.730827	216228	0.936857	0.967913	1152730	0.956537	0.978027	2.05678	26.9173
Blagotin3	0.1	0.9	0.1-0.2	280500	0.811701	0.900944	101009	0.614523	0.783915	179491	0.967424	0.983577	978935	0.973505	0.986664	1.26687	21.6085
Blagotin3	0.1	0.95	0.1-0.2	212705	0.865619	0.930387	70829	0.689678	0.830469	141876	0.979787	0.989842	795884	0.980842	0.990375	0.931085	16.9532
Blagotin3	0.1	0.99	0.1-0.2	102998	0.930574	0.964663	32079	0.815773	0.903201	70919	0.990619	0.995299	434026	0.987949	0.993956	0.594565	9.67987
Blagotin3	0.15	0.7	0.1-0.2	464534	0.754951	0.868879	217045	0.619004	0.786768	247489	0.914732	0.956416	1274422	0.939804	0.969435	2.91346	21.3232
Blagotin3	0.15	0.8	0.1-0.2	417871	0.804377	0.896871	185874	0.669459	0.818205	231997	0.944246	0.971723	1209445	0.956995	0.978261	2.08223	18.1795
Blagotin3	0.15	0.9	0.1-0.2	344010	0.863864	0.929443	142014	0.740143	0.860315	201996	0.970406	0.985092	1076999	0.97187	0.985835	1.36785	13.9685
Blagotin3	0.15	0.95	0.1-0.2	276586	0.902129	0.949805	106980	0.793344	0.890698	169606	0.98267	0.991297	930325	0.97895	0.989419	1.03389	10.9302
Blagotin3	0.15	0.99	0.1-0.2	159368	0.94664	0.972954	56842	0.874616	0.935209	102526	0.990471	0.995224	601957	0.985592	0.99277	0.714838	6.4791
Blagotin3	0.2	0.7	0.1-0.2	506161	0.808516	0.899175	248752	0.708302	0.841607	257409	0.927023	0.96282	1302587	0.942251	0.970696	2.8361	15.8393
Blagotin3	0.2	0.8	0.1-0.2	466306	0.848047	0.920895	221298	0.752636	0.867546	245008	0.950725	0.975051	1253439	0.956775	0.978149	2.12386	13.2454
Blagotin3	0.2	0.9	0.1-0.2	399672	0.893749	0.945383	179264	0.809961	0.899978	220408	0.97187	0.985835	1152273	0.969561	0.984663	1.50317	10.0022
Blagotin3	0.2	0.95	0.1-0.2	337392	0.922203	0.960314	143867	0.850073	0.921994	193525	0.981946	0.990932	1036486	0.976483	0.988171	1.16553	7.80061
Blagotin3	0.2	0.99	0.1-0.2	219015	0.953278	0.976359	87167	0.901708	0.949583	131848	0.989839	0.994907	752755	0.983278	0.991604	0.834683	5.04167
Blagotin3	0.25	0.7	0.1-0.2	529151	0.8375	0.91515	266166	0.756291	0.86965	262985	0.933775	0.96632	1318399	0.94409	0.971643	2.7578	13.035
Blagotin3	0.25	0.8	0.1-0.2	493662	0.871848	0.933728	241327	0.79607	0.892227	252335	0.954916	0.977198	1277507	0.957159	0.978345	2.11402	10.7773
Blagotin3	0.25	0.9	0.1-0.2	433454	0.910037	0.953959	202562	0.844329	0.918874	230892	0.974212	0.987022	1193024	0.969448	0.984606	1.51286	8.11264
Blagotin3	0.25	0.95	0.1-0.2	375451	0.933615	0.966238	167934	0.878069	0.937053	207517	0.982518	0.991221	1094511	0.975685	0.987768	1.20734	6.29467
Blagotin3	0.25	0.99	0.1-0.2	258037	0.959074	0.979323	108143	0.918726	0.958502	149894	0.989857	0.994916	840747	0.982156	0.991038	0.890486	4.14979
Blagotin3	0.3	0.7	0.1-0.2	545827	0.858571	0.926591	278976	0.791167	0.889476	266851	0.938682	0.968856	1329403	0.945582	0.972411	2.69659	11.0525
Blagotin3	0.3	0.8	0.1-0.2	514018	0.889608	0.94319	256608	0.828216	0.910064	257410	0.957862	0.978704	1293685	0.957441	0.978489	2.10962	8.99361
Blagotin3	0.3	0.9	0.1-0.2	459015	0.922849	0.96065	220390	0.871193	0.933377	238625	0.974749	0.987294	1220402	0.968442	0.984094	1.56778	6.66226
Blagotin3	0.3	0.95	0.1-0.2	403560	0.94167	0.970397	186623	0.897215	0.947214	216937	0.982612	0.991268	1132964	0.974564	0.9872	1.26658	5.27857
Blagotin3	0.3	0.99	0.1-0.2	289756	0.962772	0.981209	126358	0.929945	0.964337	163398	0.989363	0.994667	904908	0.981267	0.990589	0.936221	3.56633
Blagotin3	0.4	0.7	0.1-0.2	572027	0.889978	0.943386	299080	0.840206	0.916628	272947	0.949767	0.97456	1347149	0.949652	0.974501	2.50323	8.33724
Blagotin3	0.4	0.8	0.1-0.2	545665	0.913607	0.955828	280390	0.869604	0.932526	265275	0.963849	0.981758	1320102	0.95883	0.979199	2.05156	6.74742
Blagotin3	0.4	0.9	0.1-0.2	499374	0.938567	0.968797	248734	0.90204	0.949758	250640	0.977054	0.988461	1264504	0.968023	0.983881	1.59655	5.02421
Blagotin3	0.4	0.95	0.1-0.2	451377	0.953043	0.976239	218447	0.921567	0.959983	232930	0.984051	0.991994	1196898	0.973358	0.986589	1.3329	4.00171
Blagotin3	0.4	0.99	0.1-0.2	347877	0.968347	0.984046	160704	0.944297	0.971749	187173	0.989736	0.994855	1011879	0.979692	0.989794	1.01666	2.82508
Blagotin3	0.5	0.7	0.1-0.2	588014	0.909012	0.953421	311306	0.869568	0.932506	276708	0.956684	0.978102	1358245	0.952399	0.975909	2.37738	6.74938
Blagotin3	0.5	0.8	0.1-0.2	566893	0.92805	0.963353	296120	0.893421	0.94521	270773	0.968276	0.98401	1336980	0.960282	0.97994	1.98432	5.47904
Blagotin3	0.5	0.9	0.1-0.2	527470	0.948523	0.973921	269121	0.919836	0.959081	258349	0.979857	0.989877	1291979	0.968102	0.983922	1.59537	4.0919
Blagotin3	0.5	0.95	0.1-0.2	485308	0.959595	0.979589	241627	0.934998	0.966953	243681	0.984955	0.992449	1237575	0.972889	0.986351	1.35724	3.30472
Blagotin3	0.5	0.99	0.1-0.2	391071	0.971519	0.985656	187675	0.951882	0.975645	203396	0.990181	0.995078	1082487	0.978868	0.989378	1.05862	2.43554
Blagotin3	0.75	0.7	0.1-0.2	609606	0.9325	0.96566	327934	0.906107	0.951896	281672	0.964708	0.982195	1373409	0.956519	0.978018	2.17745	4.81037
Blagotin3	0.75	0.8	0.1-0.2	594496	0.946205	0.972731	317213	0.923501	0.960989	277283	0.973221	0.986519	1358718	0.962291	0.980964	1.88947	3.90106
Blagotin3	0.75	0.9	0.1-0.2	566331	0.959834	0.979711	297737	0.941307	0.97021	268594	0.981019	0.990464	1328604	0.96813	0.983936	1.59808	2.97902
Blagotin3	0.75	0.95	0.1-0.2	534781	0.967639	0.983686	276723	0.951278	0.975335	258058	0.985656	0.992802	1291111	0.971948	0.985874	1.40729	2.46651
Blagotin3	0.75	0.99	0.1-0.2	459690	0.975914	0.987884	232226	0.962676	0.981161	227464	0.989714	0.994843	1180707	0.976802	0.988333	1.16431	1.88394
Blagotin3	1	0.7	0.1-0.2	620938	0.945012	0.972117	336424	0.924387	0.96145	284514	0.970304	0.98504	1381767	0.959185	0.97938	2.04736	3.85496
Blagotin3	1	0.8	0.1-0.2	609487	0.955534	0.977514	328283	0.937529	0.968261	281204	0.977218	0.988543	1370667	0.963793	0.981729	1.81651	3.17392
Blagotin3	1	0.9	0.1-0.2	586885	0.966123	0.982915	312642	0.951381	0.975388	274243	0.98335	0.99164	1347434	0.968554	0.984151	1.57826	2.46123
Blagotin3	1	0.95	0.1-0.2	561781	0.972345	0.986075	296130	0.959628	0.979606	265651	0.986821	0.993389	1318516	0.971678	0.985737	1.42143	2.0394
Blagotin3	1	0.99	0.1-0.2	499742	0.978641	0.989263	259288	0.968021	0.983881	240454	0.99029	0.995133	1232029	0.976156	0.988006	1.19755	1.61192
Blagotin3	2	0.7	0.1-0.2	639026	0.96477	0.982227	350052	0.952984	0.976209	288974	0.979341	0.989617	1394508	0.963562	0.981612	1.83441	2.37909
Blagotin3	2	0.8	0.1-0.2	633213	0.970191	0.984983	345998	0.95995	0.97977	287215	0.982748	0.991337	1388628	0.966093	0.9829	1.70661	2.02298
Blagotin3	2	0.9	0.1-0.2	622429	0.975713	0.987782	338728	0.967187	0.983457	283701	0.986041	0.992996	1376804	0.969095	0.984426	1.55546	1.65435
Blagotin3	2	0.95	0.1-0.2	609338	0.979234	0.989563	330146	0.971828	0.985814	279192	0.988101	0.994033	1361982	0.971253	0.985522	1.44641	1.41864
Blagotin3	2	0.99	0.1-0.2	575667	0.982927	0.991427	310609	0.97675	0.988307	265058	0.99024	0.995108	1316574	0.974525	0.98718	1.28143	1.16932
Blagotin3	4	0.7	0.1-0.2	649403	0.97793	0.988903	358012	0.971989	0.985895	291391	0.985304	0.992625	1401519	0.966941	0.983332	1.66594	1.4105
Blagotin3	4	0.8	0.1-0.2	647105	0.980521	0.990213	356487	0.975175	0.98751	290618	0.987139	0.993549	1398582	0.968553	0.984151	1.58434	1.24904
Blagotin3	4	0.9	0.1-0.2	642620	0.983212	0.991571	353664	0.978677	0.989281	288956	0.988806	0.994387	1392676	0.970518	0.985149	1.48472	1.0719
Blagotin3	4	0.95	0.1-0.2	637228	0.984981	0.992462	350349	0.980931	0.990419	286879	0.98996	0.994968	1385387	0.972089	0.985946	1.405	0.958054
Blagotin3	4	0.99	0.1-0.2	623580	0.987384	0.993672	343331	0.984336	0.992137	280249	0.991139	0.995559	1363399	0.974778	0.987309	1.26872	0.786298
Blagotin3	0.1	0.7	0.2-0.5	993679	0.741621	0.861174	518195	0.655307	0.80951	475484	0.856644	0.925551	1308617	0.838555	0.915726	8.03254	19.049
Blagotin3	0.1	0.8	0.2-0.5	817496	0.807771	0.898761	413899	0.72468	0.851281	403597	0.908756	0.953287	1131654	0.882603	0.93947	5.813	14.8719
Blagotin3	0.1	0.9	0.2-0.5	582552	0.880353	0.938271	287156	0.817234	0.90401	295396	0.948991	0.974162	858063	0.916877	0.957537	4.14118	9.59902
Blagotin3	0.1	0.95	0.2-0.5	408375	0.919548	0.958931	199594	0.875623	0.935747	208781	0.964705	0.982194	634148	0.932286	0.96555	3.39251	6.42525
Blagotin3	0.1	0.99	0.2-0.5	169072	0.959915	0.979753	87167	0.943058	0.971112	81905	0.978357	0.989119	289589	0.945692	0.972467	2.73991	2.88882
Blagotin3	0.15	0.7	0.2-0.5	1165304	0.800834	0.894893	631949	0.741869	0.861318	533355	0.88027	0.938227	1438640	0.852044	0.923063	7.44183	13.8682
Blagotin3	0.15	0.8	0.2-0.5	1011592	0.855354	0.924854	536862	0.802619	0.89589	474730	0.921505	0.95995	1298898	0.888038	0.942358	5.60856	10.411
Blagotin3	0.15	0.9	0.2-0.5	786045	0.908833	0.953327	407301	0.869066	0.932237	378744	0.954722	0.977099	1067305	0.917227	0.95772	4.14846	6.77627
Blagotin3	0.15	0.95	0.2-0.5	601008	0.938653	0.968841	307364	0.909594	0.953726	293644	0.970588	0.985184	856802	0.932135	0.965472	3.41257	4.62739
Blagotin3	0.15	0.99	0.2-0.5	304310	0.968232	0.983988	158518	0.955798	0.977649	145792	0.982028	0.990973	477100	0.94656	0.972913	2.69719	2.23508
Blagotin3	0.2	0.7	0.2-0.5	1300419	0.842726	0.918001	723546	0.801688	0.89537	576873	0.89881	0.948056	1535464	0.862376	0.928642	6.94643	10.463
Blagotin3	0.2	0.8	0.2-0.5	1172252	0.885199	0.94085	641905	0.849204	0.921523	530347	0.931911	0.965355	1426301	0.890931	0.943891	5.49147	7.84774
Blagotin3	0.2	0.9	0.2-0.5	971030	0.927293	0.96296	521509	0.901619	0.949536	449521	0.958476	0.979018	1237314	0.916026	0.957093	4.2314	5.04638
Blagotin3	0.2	0.95	0.2-0.5	789847	0.949456	0.9744	418708	0.930561	0.964656	371139	0.971472	0.985633	1052508	0.929109	0.963903	3.57913	3.53439
Blagotin3	0.2	0.99	0.2-0.5	464454	0.970982	0.985384	248770	0.961126	0.980371	215684	0.982539	0.991231	675246	0.943058	0.971112	2.87752	1.96295
Blagotin3	0.25	0.7	0.2-0.5	1371442	0.864748	0.929919	771125	0.831105	0.911649	600317	0.911048	0.954489	1585956	0.868738	0.932061	6.63169	8.83506
Blagotin3	0.25	0.8	0.2-0.5	1260105	0.901011	0.949216	699463	0.872081	0.933853	560642	0.939168	0.969107	1494497	0.89358	0.945294	5.36504	6.61475
Blagotin3	0.25	0.9	0.2-0.5	1077463	0.937357	0.968172	587944	0.916444	0.957311	489519	0.963434	0.981547	1331161	0.916427	0.957302	4.21311	4.26891
Blagotin3	0.25	0.95	0.2-0.5	904817	0.956062	0.977784	488467	0.941234	0.970172	416350	0.97391	0.986869	1162803	0.928263	0.963464	3.61996	2.98281
Blagotin3	0.25	0.99	0.2-0.5	574312	0.974757	0.987298	312638	0.967413	0.983571	261674	0.983641	0.991787	797829	0.941326	0.97022	2.96896	1.64286
Blagotin3	0.3	0.7	0.2-0.5	1421642	0.881332	0.938793	804773	0.853499	0.92385	616869	0.919738	0.95903	1621239	0.874623	0.935213	6.34171	7.61501
Blagotin3	0.3	0.8	0.2-0.5	1321917	0.913589	0.955818	739794	0.889655	0.943215	582123	0.945425	0.97233	1541989	0.896982	0.947091	5.20048	5.67846
Blagotin3	0.3	0.9	0.2-0.5	1153838	0.944636	0.971924	635104	0.92754	0.963089	518734	0.966219	0.982965	1397547	0.917738	0.957986	4.15438	3.69113
Blagotin3	0.3	0.95	0.2-0.5	991036	0.960908	0.980259	540048	0.948474	0.973896	450988	0.976121	0.987988	1245296	0.928938	0.963814	3.59188	2.61035
Blagotin3	0.3	0.99	0.2-0.5	665443	0.977096	0.988482	365094	0.971036	0.985412	300349	0.98454	0.99224	898730	0.940774	0.969935	2.99783	1.45884
Blagotin3	0.4	0.7	0.2-0.5	1496506	0.906287	0.951991	856911	0.886343	0.941458	639595	0.93408	0.966478	1671022	0.883886	0.940152	5.88676	5.85423
Blagotin3	0.4	0.8	0.2-0.5	1417958	0.930829	0.964795	805224	0.91436	0.956222	612734	0.953157	0.976297	1610796	0.901237	0.949335	5.00214	4.3778
Blagotin3	0.4	0.9	0.2-0.5	1280374	0.954772	0.977124	718199	0.943126	0.971147	562175	0.969967	0.984869	1498066	0.918142	0.958197	4.14721	2.88532
Blagotin3	0.4	0.95	0.2-0.5	1140079	0.967412	0.983571	633952	0.958982	0.979276	506127	0.97813	0.989004	1374342	0.927588	0.963114	3.67095	2.07239
Blagotin3	0.4	0.99	0.2-0.5	836213	0.979774	0.989835	467038	0.97535	0.987598	369175	0.985415	0.992681	1071929	0.938367	0.968693	3.12444	1.24021
Blagotin3	0.5	0.7	0.2-0.5	1544092	0.921357	0.959874	889821	0.906203	0.951947	654271	0.942585	0.970868	1703567	0.889882	0.943336	5.59257	4.8053
Blagotin3	0.5	0.8	0.2-0.5	1479850	0.941278	0.970195	847482	0.929061	0.963878	632368	0.958033	0.978792	1654704	0.903948	0.950762	4.87468	3.6122
Blagotin3	0.5	0.9	0.2-0.5	1363263	0.960897	0.980253	772814	0.952455	0.975938	590449	0.972117	0.98596	1562859	0.918139	0.958195	4.15307	2.40621
Blagotin3	0.5	0.95	0.2-0.5	1239728	0.971497	0.985645	697423	0.965244	0.982469	542305	0.979627	0.989761	1458746	0.926973	0.962794	3.70564	1.75314
Blagotin3	0.5	0.99	0.2-0.5	961826	0.981567	0.990741	542836	0.978383	0.989133	418990	0.985715	0.992832	1191543	0.936803	0.967886	3.20583	1.08674
Blagotin3	0.75	0.7	0.2-0.5	1605475	0.941313	0.970213	931958	0.93162	0.965204	673517	0.954977	0.977229	1744326	0.899007	0.94816	5.1343	3.47955
Blagotin3	0.75	0.8	0.2-0.5	1560696	0.955618	0.977557	902275	0.947985	0.973645	658421	0.966228	0.982969	1711144	0.909259	0.953551	4.61234	2.63549
Blagotin3	0.75	0.9	0.2-0.5	1477192	0.969615	0.98469	848798	0.96462	0.98215	628394	0.976424	0.988142	1646496	0.919869	0.959098	4.0721	1.78495
Blagotin3	0.75	0.95	0.2-0.5	1384992	0.9772	0.988534	792282	0.973896	0.986861	592710	0.981644	0.990779	1571560	0.926366	0.962479	3.73994	1.31385
Blagotin3	0.75	0.99	0.2-0.5	1162314	0.984438	0.992188	667364	0.982822	0.991374	494950	0.986623	0.993289	1367411	0.934841	0.966872	3.30913	0.862634
Blagotin3	1	0.7	0.2-0.5	1636567	0.952211	0.975813	953258	0.944773	0.971994	683309	0.962735	0.981191	1765287	0.904127	0.950856	4.88207	2.80058
Blagotin3	1	0.8	0.2-0.5	1602779	0.96335	0.981504	931140	0.957701	0.978622	671639	0.971265	0.985528	1739701	0.912128	0.955054	4.47197	2.13782
Blagotin3	1	0.9	0.2-0.5	1537879	0.974201	0.987016	889785	0.970528	0.985154	648094	0.979278	0.989585	1689729	0.920886	0.959628	4.02381	1.48462
Blagotin3	1	0.95	0.2-0.5	1465351	0.980093	0.989996	845428	0.977652	0.988763	619923	0.983436	0.991683	1631187	0.926416	0.962505	3.74121	1.1237
Blagotin3	1	0.99	0.2-0.5	1281716	0.985944	0.992947	742682	0.984965	0.992454	539034	0.987296	0.993628	1465819	0.934057	0.966466	3.3507	0.754615
Blagotin3	2	0.7	0.2-0.5	1686007	0.969858	0.984814	987660	0.966989	0.983356	698347	0.973938	0.986883	1797823	0.912879	0.955447	4.44472	1.66441
Blagotin3	2	0.8	0.2-0.5	1669586	0.975425	0.987636	977144	0.973467	0.986644	692442	0.978198	0.989039	1784376	0.917606	0.957917	4.20059	1.33556
Blagotin3	2	0.9	0.2-0.5	1637945	0.981281	0.990596	957603	0.980329	0.990115	680342	0.982624	0.991274	1758335	0.923413	0.960944	3.90163	0.988458
Blagotin3	2	0.95	0.2-0.5	1599534	0.984669	0.992305	934585	0.984265	0.992101	664949	0.985238	0.992592	1726643	0.927536	0.963087	3.68891	0.789893
Blagotin3	2	0.99	0.2-0.5	1500985	0.988324	0.994145	882005	0.988684	0.994326	618980	0.987812	0.993887	1634803	0.93368	0.966271	3.37193	0.567394
Blagotin3	4	0.7	0.2-0.5	1715030	0.981951	0.990934	1007867	0.981956	0.990937	707163	0.981944	0.990931	1817421	0.920516	0.959435	4.05469	0.906316
Blagotin3	4	0.8	0.2-0.5	1708373	0.984582	0.992261	1003929	0.984823	0.992383	704444	0.984239	0.992088	1810365	0.923662	0.961073	3.8914	0.761737
Blagotin3	4	0.9	0.2-0.5	1695362	0.987393	0.993676	996627	0.987961	0.993962	698735	0.986583	0.993269	1797168	0.927709	0.963177	3.68162	0.603781
Blagotin3	4	0.95	0.2-0.5	1679393	0.989179	0.994575	987945	0.989984	0.99498	691448	0.98803	0.993997	1781247	0.930875	0.964819	3.51778	0.502049
Blagotin3	4	0.99	0.2-0.5	1638109	0.991251	0.995616	968859	0.992389	0.996187	669250	0.989607	0.99479	1735510	0.936057	0.9675	3.24969	0.381259
Direkli1-2	0.1	0.7	0-0.01	55131	0.124396	0.352698	22727	0.036869	0.192013	32404	0.729077	0.85386	10786531	0.995484	0.99774	0.196821	80.7987
Direkli1-2	0.1	0.8	0-0.01	51194	0.121439	0.348481	19055	0.029979	0.173144	32139	0.760535	0.872086	10753679	0.99672	0.998359	0.137726	82.6856
Direkli1-2	0.1	0.9	0-0.01	46046	0.119434	0.345592	14353	0.021466	0.146512	31693	0.807313	0.898506	10674338	0.997964	0.998982	0.079333	85.3488
Direkli1-2	0.1	0.95	0-0.01	41796	0.119717	0.346002	10727	0.015212	0.123336	31069	0.843782	0.918576	10553342	0.998607	0.999303	0.050745	87.6664
Direkli1-2	0.1	0.99	0-0.01	34789	0.131055	0.362016	6203	0.00886	0.094126	28586	0.896147	0.94665	10093102	0.999266	0.999633	0.02408	90.5874
Direkli1-2	0.15	0.7	0-0.01	61922	0.159804	0.399755	29273	0.062655	0.25031	32649	0.740027	0.860248	10786978	0.995226	0.99761	0.215388	74.969
Direkli1-2	0.15	0.8	0-0.01	57464	0.157067	0.396317	25078	0.053822	0.231995	32386	0.770387	0.877717	10756510	0.996513	0.998255	0.153133	76.8005
Direkli1-2	0.15	0.9	0-0.01	51497	0.155179	0.393928	19596	0.042216	0.205465	31901	0.814247	0.902356	10683544	0.997746	0.998872	0.094692	79.4535
Direkli1-2	0.15	0.95	0-0.01	46653	0.155648	0.394522	15418	0.03338	0.182702	31235	0.850809	0.922393	10576590	0.998426	0.999213	0.063421	81.7298
Direkli1-2	0.15	0.99	0-0.01	39363	0.168318	0.410266	10247	0.024566	0.156735	29116	0.907314	0.952531	10181661	0.999138	0.999569	0.032715	84.3265
Direkli1-2	0.2	0.7	0-0.01	69120	0.200091	0.447315	36320	0.09684	0.311191	32800	0.752588	0.867518	10787859	0.994953	0.997474	0.233393	68.8809
Direkli1-2	0.2	0.8	0-0.01	64323	0.198404	0.445425	31800	0.087324	0.295506	32523	0.781232	0.883873	10759127	0.996265	0.998131	0.169577	70.4494
Direkli1-2	0.2	0.9	0-0.01	57805	0.197177	0.444046	25691	0.073445	0.271008	32114	0.823897	0.907688	10694641	0.997544	0.998771	0.108245	72.8992
Direkli1-2	0.2	0.95	0-0.01	52214	0.197449	0.444352	20672	0.061324	0.247637	31542	0.859172	0.926915	10601513	0.99827	0.999135	0.074104	75.2363
Direkli1-2	0.2	0.99	0-0.01	44168	0.21036	0.45865	14446	0.049162	0.221724	29722	0.910592	0.954249	10263411	0.999038	0.999519	0.04	77.8276
Direkli1-2	0.25	0.7	0-0.01	74216	0.230256	0.47985	41140	0.124176	0.352386	33076	0.760913	0.872303	10788566	0.994867	0.99743	0.240453	64.7614
Direkli1-2	0.25	0.8	0-0.01	69155	0.229002	0.478542	36383	0.114242	0.337997	32772	0.790102	0.888877	10761662	0.996165	0.998081	0.177177	66.2003
Direkli1-2	0.25	0.9	0-0.01	61922	0.228491	0.478007	29648	0.098865	0.314428	32274	0.838277	0.915574	10700208	0.997446	0.998722	0.115406	68.5572
Direkli1-2	0.25	0.95	0-0.01	56042	0.228643	0.478166	24336	0.085505	0.292412	31706	0.870789	0.933161	10613968	0.998181	0.99909	0.080583	70.7588
Direkli1-2	0.25	0.99	0-0.01	47300	0.240367	0.490272	17328	0.070671	0.26584	29972	0.917237	0.957725	10306866	0.998996	0.999498	0.043321	73.416
Direkli1-2	0.3	0.7	0-0.01	79372	0.26302	0.512855	46045	0.155336	0.394126	33327	0.771732	0.878483	10790308	0.994839	0.997416	0.244205	60.5874
Direkli1-2	0.3	0.8	0-0.01	74254	0.263146	0.512977	41208	0.14612	0.382256	33046	0.799894	0.894368	10764294	0.996119	0.998058	0.181901	61.7744
Direkli1-2	0.3	0.9	0-0.01	66906	0.263343	0.513169	34371	0.13125	0.362284	32535	0.839697	0.91635	10707447	0.997375	0.998687	0.12104	63.7716
Direkli1-2	0.3	0.95	0-0.01	60768	0.264647	0.514438	28819	0.117824	0.343255	31949	0.874381	0.935084	10627439	0.998143	0.999071	0.084352	65.6745
Direkli1-2	0.3	0.99	0-0.01	51653	0.277323	0.526615	21373	0.103303	0.321408	30280	0.918957	0.958622	10348136	0.998914	0.999457	0.048439	67.8592
Direkli1-2	0.4	0.7	0-0.01	86938	0.313339	0.559767	53213	0.205776	0.453626	33725	0.787449	0.887383	10792342	0.994721	0.997357	0.253176	54.6374
Direkli1-2	0.4	0.8	0-0.01	81841	0.315621	0.561802	48427	0.199032	0.44613	33414	0.809985	0.899992	10768858	0.995966	0.997981	0.191889	55.387
Direkli1-2	0.4	0.9	0-0.01	74478	0.318685	0.564522	41605	0.187047	0.432489	32873	0.846377	0.919988	10717158	0.997232	0.998615	0.130173	56.7511
Direkli1-2	0.4	0.95	0-0.01	68083	0.321429	0.566947	35689	0.174028	0.417166	32394	0.879802	0.937978	10647160	0.998026	0.999013	0.091687	58.2834
Direkli1-2	0.4	0.99	0-0.01	58529	0.333973	0.577904	27686	0.160394	0.400492	30843	0.920461	0.959406	10409437	0.998808	0.999404	0.054728	59.9508
Direkli1-2	0.5	0.7	0-0.01	92624	0.35273	0.593911	58589	0.247149	0.49714	34035	0.79783	0.893213	10794275	0.994766	0.99738	0.252652	50.2859
Direkli1-2	0.5	0.8	0-0.01	87739	0.357432	0.597856	54042	0.243167	0.49312	33697	0.822124	0.906711	10772258	0.995956	0.997976	0.194131	50.688
Direkli1-2	0.5	0.9	0-0.01	80231	0.362046	0.601702	47059	0.233005	0.482706	33172	0.85618	0.9253	10725065	0.997178	0.998588	0.134299	51.7294
Direkli1-2	0.5	0.95	0-0.01	73432	0.364775	0.603966	40784	0.220151	0.469202	32648	0.887219	0.941923	10662130	0.997912	0.998955	0.098682	53.0798
Direkli1-2	0.5	0.99	0-0.01	64001	0.379126	0.615732	32731	0.210141	0.458411	31270	0.923352	0.960912	10451827	0.998708	0.999354	0.06047	54.1589
Direkli1-2	0.75	0.7	0-0.01	103095	0.425385	0.652215	68509	0.326911	0.571761	34586	0.81768	0.904256	10798441	0.994707	0.99735	0.258387	42.8239
Direkli1-2	0.75	0.8	0-0.01	98604	0.433398	0.65833	64359	0.327957	0.572676	34245	0.838579	0.91574	10779605	0.995812	0.997904	0.20384	42.7324
Direkli1-2	0.75	0.9	0-0.01	91696	0.441474	0.664435	57934	0.324081	0.569281	33762	0.867968	0.931648	10739996	0.996962	0.99848	0.147037	43.0719
Direkli1-2	0.75	0.95	0-0.01	84830	0.44513	0.667181	51592	0.314997	0.561246	33238	0.890465	0.943645	10687836	0.99769	0.998845	0.111236	43.8754
Direkli1-2	0.75	0.99	0-0.01	75504	0.459848	0.678121	43498	0.311096	0.55776	32006	0.920693	0.959528	10520087	0.998506	0.999253	0.071688	44.224
Direkli1-2	1	0.7	0-0.01	109959	0.476757	0.690476	74939	0.384479	0.620063	35020	0.831966	0.912122	10802238	0.994815	0.997404	0.254676	37.9937
Direkli1-2	1	0.8	0-0.01	105659	0.485182	0.69655	70955	0.386935	0.622041	34704	0.850939	0.922464	10785310	0.99586	0.997928	0.202966	37.7959
Direkli1-2	1	0.9	0-0.01	99058	0.495175	0.703687	64844	0.386749	0.621891	34214	0.878614	0.937344	10750824	0.996969	0.998483	0.148197	37.8109
Direkli1-2	1	0.95	0-0.01	92507	0.499524	0.70677	58799	0.380755	0.617053	33708	0.896683	0.946934	10705623	0.997648	0.998823	0.114761	38.2947
Direkli1-2	1	0.99	0-0.01	83889	0.516771	0.718868	51291	0.383597	0.619352	32598	0.925644	0.962104	10562527	0.998413	0.999206	0.077251	38.0648
Direkli1-2	2	0.7	0-0.01	125640	0.596542	0.772361	89500	0.521707	0.722293	36140	0.869423	0.932429	10811939	0.995217	0.997605	0.237744	27.7707
Direkli1-2	2	0.8	0-0.01	122377	0.605214	0.777955	86520	0.527674	0.726412	35857	0.881092	0.938665	10799429	0.996046	0.998021	0.196374	27.3588
Direkli1-2	2	0.9	0-0.01	116902	0.616	0.784856	81496	0.533075	0.73012	35406	0.89972	0.948536	10774873	0.996963	0.99848	0.150735	26.988
Direkli1-2	2	0.95	0-0.01	111146	0.621942	0.788633	76151	0.53268	0.729849	34995	0.914368	0.956226	10744073	0.997574	0.998786	0.120275	27.0151
Direkli1-2	2	0.99	0-0.01	104541	0.639415	0.799634	70550	0.545045	0.738272	33991	0.933812	0.96634	10652577	0.99823	0.999114	0.087742	26.1728
Direkli1-2	4	0.7	0-0.01	137881	0.699086	0.836114	100830	0.640686	0.800429	37051	0.905472	0.951563	10822308	0.995992	0.997994	0.200111	19.9571
Direkli1-2	4	0.8	0-0.01	135379	0.70735	0.841041	98528	0.647697	0.804796	36851	0.914271	0.956175	10813847	0.99663	0.998314	0.168204	19.5204
Direkli1-2	4	0.9	0-0.01	131149	0.716228	0.846303	94630	0.654018	0.808714	36519	0.925812	0.962191	10797576	0.997318	0.998658	0.13386	19.1286
Direkli1-2	4	0.95	0-0.01	126384	0.722335	0.849903	90217	0.656619	0.81032	36167	0.936703	0.967834	10777915	0.997794	0.998896	0.110095	18.968
Direkli1-2	4	0.99	0-0.01	122063	0.738618	0.859429	86608	0.672012	0.819763	35455	0.949899	0.974628	10723449	0.998333	0.999166	0.083169	18.0237
Direkli1-2	0.1	0.7	0.01-0.02	48357	0.285978	0.534769	20332	0.120165	0.346649	28025	0.777991	0.882038	2085634	0.986703	0.993329	0.585201	65.3351
Direkli1-2	0.1	0.8	0.01-0.02	45019	0.294117	0.542326	17478	0.111031	0.333213	27541	0.812287	0.90127	2065931	0.990524	0.995251	0.402837	66.6787
Direkli1-2	0.1	0.9	0.01-0.02	40156	0.311946	0.558521	13541	0.098037	0.313108	26615	0.862986	0.92897	2018254	0.994255	0.997123	0.23189	68.6892
Direkli1-2	0.1	0.95	0.01-0.02	35540	0.331888	0.576097	10399	0.087535	0.295863	25141	0.89715	0.94718	1947416	0.996169	0.998083	0.146646	70.4137
Direkli1-2	0.1	0.99	0.01-0.02	26395	0.401348	0.633521	6279	0.089512	0.299185	20116	0.946473	0.972868	1693808	0.998098	0.999049	0.071327	70.0815
Direkli1-2	0.15	0.7	0.01-0.02	53482	0.34949	0.591177	25209	0.184715	0.429784	28273	0.789881	0.888753	2086675	0.986698	0.993327	0.603948	57.0216
Direkli1-2	0.15	0.8	0.01-0.02	49936	0.358608	0.598839	22099	0.176183	0.419742	27837	0.820097	0.905592	2068911	0.990339	0.995158	0.429533	58.0258
Direkli1-2	0.15	0.9	0.01-0.02	44626	0.380062	0.616492	17786	0.166748	0.408348	26840	0.866654	0.930942	2027096	0.993804	0.996897	0.267057	59.1652
Direkli1-2	0.15	0.95	0.01-0.02	39858	0.403862	0.635501	14277	0.159085	0.398855	25581	0.902726	0.950119	1967874	0.995806	0.997901	0.17668	60.1145
Direkli1-2	0.15	0.99	0.01-0.02	31005	0.471844	0.686909	9508	0.170048	0.412369	21497	0.947889	0.973596	1761090	0.997776	0.998887	0.092357	58.7631
Direkli1-2	0.2	0.7	0.01-0.02	58244	0.413409	0.642969	29706	0.255796	0.505763	28538	0.802788	0.895984	2089148	0.986553	0.993254	0.624844	49.4237
Direkli1-2	0.2	0.8	0.01-0.02	54615	0.42691	0.653383	26502	0.252079	0.502074	28113	0.832968	0.912671	2073404	0.99011	0.995043	0.453609	49.7925
Direkli1-2	0.2	0.9	0.01-0.02	49138	0.450216	0.670982	21865	0.246023	0.496007	27273	0.875304	0.935577	2037619	0.993486	0.996738	0.294085	50.3993
Direkli1-2	0.2	0.95	0.01-0.02	44027	0.473606	0.688191	17831	0.23843	0.488293	26196	0.91019	0.954039	1987017	0.995468	0.997731	0.201855	51.1707
Direkli1-2	0.2	0.99	0.01-0.02	35134	0.538925	0.734115	12392	0.255412	0.505383	22742	0.949495	0.97442	1817187	0.997487	0.998742	0.111312	49.4617
Direkli1-2	0.25	0.7	0.01-0.02	61374	0.45425	0.67398	32546	0.303151	0.550591	28828	0.814067	0.902257	2090520	0.9866	0.993277	0.632325	44.9409
Direkli1-2	0.25	0.8	0.01-0.02	57614	0.46879	0.684683	29286	0.302412	0.54992	28328	0.840891	0.917001	2076004	0.989974	0.994974	0.467839	45.008
Direkli1-2	0.25	0.9	0.01-0.02	52115	0.494306	0.703069	24639	0.300955	0.548594	27476	0.884676	0.940572	2043225	0.993413	0.996701	0.302378	45.1406
Direkli1-2	0.25	0.95	0.01-0.02	47177	0.518346	0.719963	20677	0.299379	0.547155	26500	0.912794	0.955403	1998545	0.995282	0.997638	0.214147	45.2845
Direkli1-2	0.25	0.99	0.01-0.02	38236	0.583279	0.763727	14820	0.323207	0.568513	23416	0.952163	0.975789	1847705	0.997324	0.998661	0.122488	43.1487
Direkli1-2	0.3	0.7	0.01-0.02	64656	0.501506	0.708171	35578	0.359014	0.599178	29078	0.829753	0.910908	2092257	0.986804	0.99338	0.629066	40.0822
Direkli1-2	0.3	0.8	0.01-0.02	61022	0.517676	0.719497	32443	0.362109	0.601755	28579	0.855526	0.924947	2078683	0.990154	0.995065	0.465523	39.8245
Direkli1-2	0.3	0.9	0.01-0.02	55503	0.544562	0.737944	27746	0.365645	0.604686	27757	0.895736	0.946433	2049015	0.993576	0.996783	0.299828	39.5314
Direkli1-2	0.3	0.95	0.01-0.02	50556	0.570342	0.75521	23762	0.370502	0.608689	26794	0.921958	0.960186	2008634	0.99543	0.997712	0.211685	39.1311
Direkli1-2	0.3	0.99	0.01-0.02	41797	0.628621	0.792856	17758	0.398292	0.631104	24039	0.956543	0.97803	1875183	0.997318	0.998658	0.124898	36.8896
Direkli1-2	0.4	0.7	0.01-0.02	69122	0.559408	0.747936	39595	0.431626	0.656982	29527	0.843536	0.918442	2095067	0.987248	0.993604	0.615736	34.3018
Direkli1-2	0.4	0.8	0.01-0.02	65684	0.578554	0.760628	36580	0.440055	0.663366	29104	0.869485	0.932462	2083443	0.990329	0.995153	0.464654	33.6634
Direkli1-2	0.4	0.9	0.01-0.02	60170	0.602886	0.776457	31972	0.44887	0.669978	28198	0.897058	0.947132	2057955	0.993308	0.996648	0.319971	33.0022
Direkli1-2	0.4	0.95	0.01-0.02	55248	0.627472	0.792131	27857	0.455529	0.674929	27391	0.925507	0.962033	2024238	0.995148	0.997571	0.230517	32.5072
Direkli1-2	0.4	0.99	0.01-0.02	46676	0.680624	0.825	21703	0.488495	0.698924	24973	0.957216	0.978374	1915074	0.997133	0.998566	0.136987	30.1076
Direkli1-2	0.5	0.7	0.01-0.02	72546	0.605476	0.778123	42635	0.489311	0.699508	29911	0.858501	0.926553	2097047	0.987541	0.993751	0.606302	30.0492
Direkli1-2	0.5	0.8	0.01-0.02	69287	0.625427	0.790839	39798	0.502584	0.708932	29489	0.877842	0.936932	2086712	0.990321	0.995149	0.46882	29.1068
Direkli1-2	0.5	0.9	0.01-0.02	64089	0.651222	0.806983	35426	0.515103	0.717707	28663	0.909333	0.95359	2063944	0.993279	0.996634	0.324197	28.2293
Direkli1-2	0.5	0.95	0.01-0.02	59339	0.673379	0.820597	31554	0.525378	0.724829	27785	0.932115	0.965461	2034404	0.995014	0.997504	0.239936	27.5171
Direkli1-2	0.5	0.99	0.01-0.02	51053	0.717935	0.847311	25505	0.557886	0.746918	25548	0.957708	0.978626	1940846	0.996855	0.998426	0.150892	25.3082
Direkli1-2	0.75	0.7	0.01-0.02	78299	0.679778	0.824486	47835	0.586733	0.765985	30464	0.87766	0.936835	2100649	0.987979	0.993971	0.590076	23.4015
Direkli1-2	0.75	0.8	0.01-0.02	75599	0.698161	0.83556	45537	0.602006	0.77589	30062	0.89441	0.945733	2092168	0.990361	0.995169	0.47248	22.411
Direkli1-2	0.75	0.9	0.01-0.02	71158	0.723213	0.850419	41769	0.620343	0.787619	29389	0.919889	0.959108	2074438	0.99311	0.996549	0.336402	21.2381
Direkli1-2	0.75	0.95	0.01-0.02	66666	0.743347	0.862176	37954	0.633667	0.796032	28712	0.938109	0.96856	2051194	0.994663	0.997328	0.26063	20.3968
Direkli1-2	0.75	0.99	0.01-0.02	58981	0.778829	0.882513	32188	0.664308	0.815051	26793	0.960315	0.979957	1980732	0.996532	0.998264	0.169498	18.4949
Direkli1-2	1	0.7	0.01-0.02	81941	0.726597	0.852407	51160	0.649676	0.806025	30781	0.888409	0.942554	2103283	0.988551	0.994259	0.565514	19.3975
Direkli1-2	1	0.8	0.01-0.02	79439	0.743344	0.862174	49029	0.664364	0.815085	30410	0.903885	0.950728	2095955	0.990783	0.995381	0.454377	18.4915
Direkli1-2	1	0.9	0.01-0.02	75434	0.766217	0.875338	45626	0.683718	0.826873	29808	0.924695	0.96161	2080885	0.993205	0.996597	0.334217	17.3128
Direkli1-2	1	0.95	0.01-0.02	71450	0.783642	0.885235	42291	0.697167	0.834965	29159	0.940764	0.96993	2061590	0.99472	0.997357	0.25903	16.5035
Direkli1-2	1	0.99	0.01-0.02	64721	0.815393	0.902991	37230	0.728375	0.853449	27491	0.960471	0.980036	2003597	0.996361	0.998179	0.179355	14.6551
Direkli1-2	2	0.7	0.01-0.02	89148	0.818063	0.904468	57479	0.768835	0.876832	31669	0.920346	0.959347	2108957	0.990001	0.994988	0.497898	12.3168
Direkli1-2	2	0.8	0.01-0.02	87646	0.830449	0.911289	56241	0.78217	0.884404	31405	0.928828	0.963757	2103948	0.991623	0.995803	0.416802	11.5596
Direkli1-2	2	0.9	0.01-0.02	85046	0.84712	0.920391	54088	0.798949	0.893839	30958	0.942403	0.970775	2094239	0.993447	0.996718	0.326116	10.6161
Direkli1-2	2	0.95	0.01-0.02	82157	0.859576	0.927133	51702	0.810442	0.900246	30455	0.953853	0.976654	2082290	0.994662	0.997327	0.265491	9.97545
Direkli1-2	2	0.99	0.01-0.02	77577	0.87782	0.93692	48281	0.830228	0.911169	29296	0.965683	0.982692	2047852	0.996035	0.998016	0.197329	8.88314
Direkli1-2	4	0.7	0.01-0.02	94508	0.886692	0.941643	62089	0.857291	0.9259	32419	0.947389	0.973339	2114291	0.992008	0.995996	0.399666	7.41
Direkli1-2	4	0.8	0.01-0.02	93627	0.89393	0.945479	61382	0.864904	0.930002	32245	0.953379	0.976411	2111199	0.993128	0.996558	0.343502	6.99979
Direkli1-2	4	0.9	0.01-0.02	92211	0.902467	0.949982	60250	0.873696	0.934717	31961	0.96071	0.980158	2105428	0.994387	0.997189	0.280579	6.52828
Direkli1-2	4	0.95	0.01-0.02	90489	0.909966	0.953922	58835	0.881329	0.938791	31654	0.967035	0.983379	2098342	0.99525	0.997622	0.237337	6.12085
Direkli1-2	4	0.99	0.01-0.02	87966	0.920419	0.959385	57114	0.893294	0.945142	30852	0.974004	0.986917	2078795	0.996211	0.998103	0.189414	5.48578
Direkli1-2	0.1	0.7	0.02-0.05	128537	0.389243	0.623893	44658	0.156355	0.395417	83879	0.811983	0.901101	1804554	0.969633	0.984699	1.3294	60.4583
Direkli1-2	0.1	0.8	0.02-0.05	118566	0.408556	0.639184	37328	0.146849	0.383209	81238	0.85054	0.922247	1759447	0.978628	0.989256	0.906372	61.6791
Direkli1-2	0.1	0.9	0.02-0.05	102392	0.445302	0.66731	26928	0.132679	0.364251	75464	0.900748	0.949078	1649546	0.987327	0.993643	0.515172	63.5749
Direkli1-2	0.1	0.95	0.02-0.05	87108	0.492324	0.701658	19578	0.130454	0.361184	67530	0.932244	0.965528	1494779	0.991519	0.995751	0.337901	63.8816
Direkli1-2	0.1	0.99	0.02-0.05	55251	0.614015	0.783591	10446	0.173728	0.416806	44805	0.971904	0.985852	1026378	0.995514	0.997754	0.187881	58.3194
Direkli1-2	0.15	0.7	0.02-0.05	139834	0.455997	0.675275	54687	0.232138	0.481807	85147	0.828014	0.909953	1809211	0.969215	0.984487	1.40394	51.8193
Direkli1-2	0.15	0.8	0.02-0.05	129861	0.479919	0.692762	47098	0.229071	0.478614	82763	0.863802	0.92941	1769335	0.978251	0.989066	0.972125	52.1386
Direkli1-2	0.15	0.9	0.02-0.05	113803	0.521455	0.722119	36316	0.226642	0.476069	77487	0.908108	0.952947	1675967	0.986591	0.993273	0.586586	52.3931
Direkli1-2	0.15	0.95	0.02-0.05	98736	0.562697	0.750131	28062	0.229093	0.478637	70674	0.937392	0.96819	1548260	0.991066	0.995523	0.386613	52.1363
Direkli1-2	0.15	0.99	0.02-0.05	68025	0.668708	0.817746	16575	0.286804	0.535541	51450	0.970132	0.984953	1163185	0.995145	0.99757	0.216949	46.4459
Direkli1-2	0.2	0.7	0.02-0.05	151443	0.523842	0.72377	64959	0.319179	0.564959	86484	0.841779	0.917485	1814045	0.969054	0.984406	1.45055	43.5041
Direkli1-2	0.2	0.8	0.02-0.05	141196	0.54945	0.741249	57185	0.323143	0.568456	84011	0.873531	0.934629	1779264	0.977556	0.988715	1.03891	43.1544
Direkli1-2	0.2	0.9	0.02-0.05	125451	0.592052	0.769449	45900	0.33027	0.574691	79551	0.914845	0.956475	1700502	0.985955	0.992953	0.640156	42.5309
Direkli1-2	0.2	0.95	0.02-0.05	110366	0.630763	0.794206	36630	0.338629	0.581918	73736	0.940887	0.969994	1594565	0.990378	0.995178	0.436575	41.8082
Direkli1-2	0.2	0.99	0.02-0.05	81186	0.720145	0.848613	23478	0.400301	0.632694	57708	0.97108	0.985434	1276308	0.994586	0.997289	0.25111	36.7306
Direkli1-2	0.25	0.7	0.02-0.05	158777	0.56672	0.752808	71586	0.3772	0.614166	87191	0.853913	0.924074	1818364	0.969227	0.984493	1.46243	38.5834
Direkli1-2	0.25	0.8	0.02-0.05	149121	0.592518	0.769752	64046	0.385496	0.620884	85075	0.88228	0.939298	1786495	0.977235	0.988552	1.07234	37.9117
Direkli1-2	0.25	0.9	0.02-0.05	133547	0.634172	0.796349	52659	0.399483	0.632047	80888	0.918857	0.95857	1716405	0.985232	0.992589	0.688249	36.7953
Direkli1-2	0.25	0.95	0.02-0.05	119015	0.672643	0.820148	43284	0.41723	0.645933	75731	0.940158	0.969617	1622810	0.989403	0.994688	0.490005	35.4067
Direkli1-2	0.25	0.99	0.02-0.05	89936	0.755244	0.869048	29012	0.485158	0.696533	60924	0.97072	0.985251	1340299	0.99396	0.996976	0.284275	30.3467
Direkli1-2	0.3	0.7	0.02-0.05	166067	0.609312	0.780584	78041	0.437945	0.661774	88026	0.861831	0.928348	1822578	0.969756	0.984762	1.45228	33.8226
Direkli1-2	0.3	0.8	0.02-0.05	156596	0.63603	0.797515	70562	0.451008	0.671571	86034	0.888263	0.942477	1793315	0.977672	0.988773	1.06378	32.8429
Direkli1-2	0.3	0.9	0.02-0.05	141414	0.677648	0.823194	59241	0.472204	0.687171	82173	0.922028	0.960223	1730798	0.985438	0.992692	0.688719	31.2829
Direkli1-2	0.3	0.95	0.02-0.05	127148	0.714462	0.845258	49714	0.49337	0.702403	77434	0.945178	0.972203	1647241	0.989552	0.994762	0.493713	29.7597
Direkli1-2	0.3	0.99	0.02-0.05	98982	0.784011	0.885444	34746	0.55643	0.745942	64236	0.97041	0.985094	1399202	0.993817	0.996904	0.29501	25.4058
Direkli1-2	0.4	0.7	0.02-0.05	176439	0.667647	0.817097	86816	0.522246	0.722666	89623	0.875183	0.935512	1829296	0.970529	0.985155	1.42902	27.7334
Direkli1-2	0.4	0.8	0.02-0.05	167513	0.694014	0.833075	79833	0.540328	0.73507	87680	0.899043	0.948179	1804414	0.977545	0.988709	1.08366	26.493
Direkli1-2	0.4	0.9	0.02-0.05	153198	0.730772	0.854852	69029	0.564924	0.751614	84169	0.928089	0.963374	1751205	0.984761	0.992351	0.729842	24.8386
Direkli1-2	0.4	0.95	0.02-0.05	139663	0.761201	0.872468	59537	0.584957	0.764825	80126	0.949389	0.974366	1682959	0.988941	0.994455	0.528929	23.5175
Direkli1-2	0.4	0.99	0.02-0.05	112551	0.816787	0.903763	43887	0.639668	0.799792	68664	0.971525	0.98566	1478376	0.993403	0.996696	0.316237	20.0208
Direkli1-2	0.5	0.7	0.02-0.05	183501	0.707079	0.84088	92838	0.579984	0.761566	90663	0.885968	0.941259	1834121	0.971492	0.985643	1.3914	23.8434
Direkli1-2	0.5	0.8	0.02-0.05	175507	0.732497	0.85586	86524	0.601313	0.775444	88983	0.906004	0.951843	1812183	0.978071	0.988974	1.0667	22.4556
Direkli1-2	0.5	0.9	0.02-0.05	162122	0.767324	0.875971	76447	0.628931	0.793052	85675	0.933355	0.966103	1766298	0.984851	0.992396	0.734698	20.6948
Direkli1-2	0.5	0.95	0.02-0.05	148925	0.794943	0.891596	67054	0.650536	0.806558	81871	0.952309	0.975863	1707885	0.988958	0.994464	0.534807	19.3442
Direkli1-2	0.5	0.99	0.02-0.05	123827	0.842821	0.918053	51986	0.702828	0.838349	71841	0.971957	0.985879	1533473	0.993086	0.996537	0.33614	16.1651
Direkli1-2	0.75	0.7	0.02-0.05	195461	0.770861	0.877987	103070	0.674353	0.82119	92391	0.905154	0.951396	1843504	0.973198	0.986508	1.32022	17.881
Direkli1-2	0.75	0.8	0.02-0.05	188894	0.793726	0.890913	97909	0.696729	0.834703	90985	0.922593	0.960517	1826229	0.978812	0.989349	1.04245	16.5297
Direkli1-2	0.75	0.9	0.02-0.05	177490	0.822103	0.906699	89249	0.724995	0.851466	88241	0.941606	0.970364	1790606	0.984604	0.992272	0.755554	14.8534
Direkli1-2	0.75	0.95	0.02-0.05	165949	0.842886	0.918088	80755	0.743938	0.862518	85194	0.956098	0.977803	1746072	0.988328	0.994147	0.571548	13.7482
Direkli1-2	0.75	0.99	0.02-0.05	144122	0.87788	0.936952	66879	0.784086	0.885486	77243	0.973382	0.986601	1615742	0.992344	0.996165	0.375931	11.4514
Direkli1-2	1	0.7	0.02-0.05	203050	0.810655	0.900364	109362	0.73375	0.856592	93688	0.916759	0.957475	1849803	0.974984	0.987413	1.23886	14.3408
Direkli1-2	1	0.8	0.02-0.05	197269	0.829907	0.910992	104887	0.75378	0.868205	92382	0.931199	0.964986	1835451	0.979905	0.989902	0.992796	13.1795
Direkli1-2	1	0.9	0.02-0.05	187390	0.855235	0.924789	97284	0.780318	0.883356	90106	0.948908	0.974119	1806211	0.985163	0.992554	0.732657	11.6644
Direkli1-2	1	0.95	0.02-0.05	177592	0.873369	0.934542	90090	0.799534	0.894167	87502	0.96061	0.980107	1769573	0.988392	0.994179	0.572772	10.5833
Direkli1-2	1	0.99	0.02-0.05	157974	0.900781	0.949095	77519	0.832506	0.912418	80455	0.974831	0.987335	1663079	0.992045	0.996014	0.393973	8.75824
Direkli1-2	2	0.7	0.02-0.05	217717	0.883446	0.939918	121529	0.840989	0.917055	96188	0.941847	0.970488	1863597	0.979341	0.989616	1.03211	8.29453
Direkli1-2	2	0.8	0.02-0.05	214356	0.895825	0.94648	119031	0.855893	0.925145	95325	0.949736	0.974544	1854539	0.982591	0.991257	0.869147	7.4855
Direkli1-2	2	0.9	0.02-0.05	208324	0.910358	0.954127	114601	0.872771	0.934222	93723	0.959712	0.979649	1836687	0.986266	0.993109	0.685694	6.57781
Direkli1-2	2	0.95	0.02-0.05	201862	0.920618	0.959489	109802	0.884382	0.940416	92060	0.966828	0.983274	1815235	0.98868	0.994324	0.564981	5.95843
Direkli1-2	2	0.99	0.02-0.05	189346	0.93721	0.968096	101802	0.905523	0.95159	87544	0.976194	0.988026	1753508	0.991615	0.995799	0.418372	4.84105
Direkli1-2	4	0.7	0.02-0.05	228139	0.936164	0.967556	130135	0.917606	0.957917	98004	0.96169	0.980658	1874755	0.983873	0.991904	0.808766	4.20826
Direkli1-2	4	0.8	0.02-0.05	226476	0.942122	0.970629	128930	0.92449	0.961504	97546	0.96621	0.98296	1869534	0.986119	0.993035	0.695781	3.8496
Direkli1-2	4	0.9	0.02-0.05	223522	0.949708	0.97453	126825	0.933026	0.965932	96697	0.972275	0.98604	1859426	0.988553	0.99426	0.573483	3.40675
Direkli1-2	4	0.95	0.02-0.05	220004	0.955439	0.977465	124395	0.939673	0.969367	95609	0.976553	0.988207	1847241	0.990114	0.995045	0.49509	3.06329
Direkli1-2	4	0.99	0.02-0.05	213898	0.964339	0.982008	120920	0.950495	0.974933	92978	0.982802	0.991364	1813481	0.992097	0.996041	0.395621	2.50667
Direkli1-2	0.1	0.7	0.05-0.1	198742	0.474984	0.689191	64187	0.209254	0.457443	134555	0.825972	0.90883	1361106	0.945667	0.972454	2.41667	54.2557
Direkli1-2	0.1	0.8	0.05-0.1	178822	0.510856	0.714742	51823	0.205981	0.453851	126999	0.871936	0.933775	1292168	0.962719	0.981182	1.61986	54.6149
Direkli1-2	0.1	0.9	0.05-0.1	145554	0.571701	0.756109	35679	0.208626	0.456756	109875	0.922617	0.96053	1134319	0.978405	0.989143	0.917522	54.3244
Direkli1-2	0.1	0.95	0.05-0.1	114578	0.63095	0.794324	24180	0.219514	0.468523	90398	0.952245	0.97583	945495	0.986064	0.993007	0.596634	53.1477
Direkli1-2	0.1	0.99	0.05-0.1	58071	0.752233	0.867314	10782	0.319868	0.565569	47289	0.975018	0.98743	519952	0.991747	0.995865	0.370006	43.4431
Direkli1-2	0.15	0.7	0.05-0.1	217192	0.544337	0.737792	79752	0.305801	0.552992	137440	0.837734	0.915278	1373061	0.945349	0.972291	2.53124	44.7008
Direkli1-2	0.15	0.8	0.05-0.1	197858	0.579524	0.761265	67282	0.31214	0.558695	130576	0.876401	0.936163	1314566	0.961376	0.980498	1.765	44.1305
Direkli1-2	0.15	0.9	0.05-0.1	166255	0.638873	0.799295	49758	0.328546	0.573189	116497	0.924005	0.961252	1185975	0.976558	0.98821	1.05794	42.6811
Direkli1-2	0.15	0.95	0.05-0.1	136573	0.691409	0.83151	36517	0.351593	0.592953	100056	0.949876	0.974616	1031447	0.984204	0.992071	0.713093	40.7047
Direkli1-2	0.15	0.99	0.05-0.1	80604	0.7947	0.89146	19295	0.463249	0.680624	61309	0.975661	0.987756	657557	0.991144	0.995562	0.413004	31.9376
Direkli1-2	0.2	0.7	0.05-0.1	235141	0.609357	0.780613	94836	0.40522	0.636569	140305	0.849287	0.921568	1385864	0.94533	0.972281	2.58813	36.3431
Direkli1-2	0.2	0.8	0.05-0.1	216710	0.645471	0.803412	82243	0.419925	0.648016	134467	0.886423	0.941501	1337130	0.96071	0.980158	1.84141	35.1984
Direkli1-2	0.2	0.9	0.05-0.1	186397	0.699598	0.83642	63845	0.446246	0.668016	122552	0.927131	0.962876	1231614	0.975303	0.987574	1.14775	33.1984
Direkli1-2	0.2	0.95	0.05-0.1	157669	0.744376	0.862772	49377	0.475301	0.689421	108292	0.949645	0.974497	1103737	0.982779	0.991352	0.80213	31.0579
Direkli1-2	0.2	0.99	0.05-0.1	102561	0.827959	0.909922	29128	0.578364	0.760502	73433	0.973834	0.98683	780210	0.989757	0.994865	0.487353	23.9498
Direkli1-2	0.25	0.7	0.05-0.1	245550	0.646325	0.803943	103267	0.462286	0.679916	142283	0.858631	0.926623	1392827	0.946127	0.972691	2.58473	32.0084
Direkli1-2	0.25	0.8	0.05-0.1	227801	0.681753	0.825683	91048	0.481482	0.693889	136753	0.893422	0.94521	1349283	0.960964	0.980288	1.85862	30.6111
Direkli1-2	0.25	0.9	0.05-0.1	198737	0.73219	0.855681	72924	0.51295	0.716205	125813	0.930371	0.964557	1256766	0.974789	0.987314	1.19453	28.3795
Direkli1-2	0.25	0.95	0.05-0.1	171251	0.774793	0.880223	58166	0.54658	0.739311	113085	0.952375	0.975897	1144638	0.982281	0.991101	0.838505	26.0689
Direkli1-2	0.25	0.99	0.05-0.1	117330	0.84799	0.920864	36387	0.642675	0.80167	80943	0.973816	0.986821	852577	0.989434	0.994703	0.507163	19.833
Direkli1-2	0.3	0.7	0.05-0.1	255795	0.685168	0.827749	111478	0.521964	0.722471	144317	0.870001	0.932738	1401619	0.948407	0.973862	2.49851	27.7529
Direkli1-2	0.3	0.8	0.05-0.1	239279	0.719934	0.848489	100047	0.546473	0.739238	139232	0.901171	0.9493	1362535	0.961852	0.980741	1.83649	26.0762
Direkli1-2	0.3	0.9	0.05-0.1	211621	0.766916	0.875737	82363	0.582107	0.762959	129258	0.934698	0.966798	1280848	0.975062	0.987452	1.19483	23.704
Direkli1-2	0.3	0.95	0.05-0.1	185056	0.805323	0.897398	67474	0.617663	0.785916	117582	0.954371	0.976919	1181519	0.982266	0.991093	0.848668	21.4084
Direkli1-2	0.3	0.99	0.05-0.1	132912	0.867875	0.931598	44625	0.702212	0.837981	88287	0.974863	0.987352	921364	0.989367	0.994669	0.515581	16.2019
Direkli1-2	0.4	0.7	0.05-0.1	270842	0.736419	0.858149	123363	0.60185	0.77579	147479	0.88695	0.94178	1414098	0.951157	0.975273	2.38943	22.421
Direkli1-2	0.4	0.8	0.05-0.1	256042	0.768256	0.876502	112995	0.62941	0.793354	143047	0.9132	0.955615	1381652	0.963154	0.981404	1.79507	20.6646
Direkli1-2	0.4	0.9	0.05-0.1	231343	0.808595	0.899219	96830	0.666487	0.816387	134513	0.941038	0.970071	1314801	0.974932	0.987387	1.21795	18.3613
Direkli1-2	0.4	0.95	0.05-0.1	206904	0.840534	0.916807	82136	0.699277	0.836228	124768	0.95825	0.978903	1233960	0.981613	0.990764	0.892638	16.3772
Direkli1-2	0.4	0.99	0.05-0.1	157128	0.891523	0.944205	58175	0.770641	0.877861	98953	0.976356	0.988107	1014533	0.988646	0.994307	0.554505	12.2139
Direkli1-2	0.5	0.7	0.05-0.1	281634	0.771281	0.878226	131759	0.657283	0.81073	149875	0.897909	0.94758	1422982	0.953135	0.976286	2.3055	18.927
Direkli1-2	0.5	0.8	0.05-0.1	268069	0.799564	0.894183	122179	0.683694	0.826858	145890	0.92087	0.95962	1395444	0.964099	0.981886	1.76119	17.3142
Direkli1-2	0.5	0.9	0.05-0.1	244922	0.836977	0.914864	106755	0.722007	0.84971	138167	0.945717	0.97248	1337727	0.974925	0.987383	1.22752	15.029
Direkli1-2	0.5	0.95	0.05-0.1	221946	0.864303	0.929679	92522	0.752438	0.867432	129424	0.960303	0.97995	1268709	0.981242	0.990577	0.917408	13.2568
Direkli1-2	0.5	0.99	0.05-0.1	175688	0.905678	0.951671	69056	0.809681	0.899823	106632	0.977251	0.98856	1079211	0.988204	0.994085	0.579364	10.0177
Direkli1-2	0.75	0.7	0.05-0.1	298065	0.824416	0.907973	144716	0.74269	0.861795	153349	0.914573	0.956333	1437998	0.957988	0.978769	2.08155	13.8205
Direkli1-2	0.75	0.8	0.05-0.1	287570	0.847783	0.920751	137434	0.768464	0.876621	150136	0.931672	0.965232	1416722	0.966641	0.983179	1.65006	12.3379
Direkli1-2	0.75	0.9	0.05-0.1	268915	0.876068	0.935985	124736	0.799978	0.894415	144179	0.95101	0.975197	1373666	0.975636	0.987743	1.2024	10.5585
Direkli1-2	0.75	0.95	0.05-0.1	249438	0.897041	0.947123	112259	0.824894	0.908237	137179	0.963365	0.981512	1321666	0.981176	0.990543	0.928375	9.1763
Direkli1-2	0.75	0.99	0.05-0.1	209386	0.927113	0.962867	90580	0.866124	0.930658	118806	0.978046	0.988962	1178227	0.98745	0.993705	0.620873	6.93421
Direkli1-2	1	0.7	0.05-0.1	308406	0.854942	0.924631	152749	0.791649	0.889746	155657	0.924731	0.961629	1447482	0.96158	0.980602	1.91364	11.0254
Direkli1-2	1	0.8	0.05-0.1	299234	0.874987	0.935407	146374	0.81486	0.902696	152860	0.939024	0.969032	1429868	0.968928	0.984341	1.5452	9.73038
Direkli1-2	1	0.9	0.05-0.1	283666	0.899075	0.948196	135864	0.843488	0.918416	147802	0.955166	0.977326	1395378	0.97673	0.988297	1.15606	8.15842
Direkli1-2	1	0.95	0.05-0.1	267268	0.916098	0.95713	125308	0.863961	0.929495	141960	0.966143	0.982926	1353518	0.981693	0.990804	0.909483	7.05051
Direkli1-2	1	0.99	0.05-0.1	231964	0.939785	0.969425	105829	0.896421	0.946795	126135	0.978641	0.989263	1236147	0.987208	0.993583	0.636542	5.32046
Direkli1-2	2	0.7	0.05-0.1	327838	0.914431	0.956259	167575	0.882919	0.939638	160263	0.949219	0.974279	1466603	0.968999	0.984377	1.55415	6.03622
Direkli1-2	2	0.8	0.05-0.1	322683	0.925992	0.962285	164121	0.896698	0.946941	158562	0.957852	0.978699	1456324	0.973809	0.986818	1.31173	5.30588
Direkli1-2	2	0.9	0.05-0.1	313569	0.939754	0.969409	158122	0.913876	0.955969	155447	0.967222	0.983475	1435890	0.979037	0.989463	1.04899	4.40313
Direkli1-2	2	0.95	0.05-0.1	303450	0.949373	0.974357	151626	0.925707	0.962137	151824	0.973925	0.986876	1411509	0.982486	0.991205	0.875646	3.78634
Direkli1-2	2	0.99	0.05-0.1	281966	0.961927	0.980779	139885	0.942655	0.970904	142081	0.981483	0.990698	1343455	0.986608	0.993282	0.669423	2.90956
Direkli1-2	4	0.7	0.05-0.1	340757	0.954206	0.976835	177312	0.942218	0.970679	163445	0.967471	0.983601	1480509	0.976008	0.987931	1.20548	2.93209
Direkli1-2	4	0.8	0.05-0.1	338430	0.960232	0.979914	175884	0.949255	0.974297	162546	0.972325	0.986066	1474869	0.979095	0.989492	1.0495	2.5703
Direkli1-2	4	0.9	0.05-0.1	334154	0.96692	0.983321	173334	0.95722	0.978376	160820	0.97754	0.988706	1463969	0.982325	0.991123	0.886824	2.16239
Direkli1-2	4	0.95	0.05-0.1	329070	0.971814	0.985806	170265	0.963001	0.981326	158805	0.981398	0.990655	1450675	0.984555	0.992248	0.774556	1.86738
Direkli1-2	4	0.99	0.05-0.1	318751	0.978007	0.988942	165282	0.970595	0.985188	153469	0.986085	0.993018	1414363	0.987337	0.993648	0.634749	1.48122
Direkli1-2	0.1	0.7	0.1-0.2	347264	0.536252	0.732292	121381	0.29729	0.545243	225883	0.806039	0.897797	1222946	0.898625	0.947958	4.64879	45.4757
Direkli1-2	0.1	0.8	0.1-0.2	295686	0.58878	0.76732	93984	0.310453	0.557183	201702	0.866592	0.930909	1105229	0.931202	0.964988	3.10559	44.2817
Direkli1-2	0.1	0.9	0.1-0.2	219457	0.67423	0.821115	61947	0.360091	0.600076	157510	0.922026	0.960222	883780	0.958973	0.979272	1.85119	39.9924
Direkli1-2	0.1	0.95	0.1-0.2	157357	0.742293	0.861564	41101	0.42209	0.649685	116256	0.948379	0.973848	669965	0.971594	0.985695	1.29734	35.0315
Direkli1-2	0.1	0.99	0.1-0.2	66810	0.843878	0.918628	17328	0.593264	0.770236	49482	0.9704	0.985089	307506	0.980732	0.990319	0.914788	22.9764
Direkli1-2	0.15	0.7	0.1-0.2	386434	0.603749	0.777013	151050	0.405284	0.636619	235384	0.819207	0.9051	1257811	0.899654	0.948501	4.75379	36.3381
Direkli1-2	0.15	0.8	0.1-0.2	338778	0.654001	0.808703	123969	0.431295	0.65673	214809	0.871145	0.933352	1161810	0.929193	0.963946	3.31938	34.327
Direkli1-2	0.15	0.9	0.1-0.2	266575	0.728628	0.853597	89306	0.487933	0.698522	177269	0.923692	0.961089	978299	0.955639	0.977568	2.07443	30.1478
Direkli1-2	0.15	0.95	0.1-0.2	204936	0.786796	0.887015	64557	0.551274	0.742478	140379	0.949127	0.974232	794530	0.968173	0.983958	1.49909	25.7522
Direkli1-2	0.15	0.99	0.1-0.2	105539	0.871982	0.9338	32314	0.694079	0.833114	73225	0.973	0.986408	439717	0.979679	0.989787	0.986271	16.6886
Direkli1-2	0.2	0.7	0.1-0.2	424255	0.664126	0.814939	178034	0.502096	0.708587	246221	0.835665	0.914147	1290523	0.902709	0.95011	4.6898	29.1413
Direkli1-2	0.2	0.8	0.1-0.2	380727	0.711094	0.843264	152217	0.535637	0.731872	228510	0.880603	0.938405	1212341	0.928927	0.963809	3.39951	26.8128
Direkli1-2	0.2	0.9	0.1-0.2	312498	0.774175	0.879872	115855	0.589667	0.767898	196643	0.926537	0.962568	1061714	0.953654	0.976552	2.20963	23.2102
Direkli1-2	0.2	0.95	0.1-0.2	252205	0.821668	0.906459	88156	0.643534	0.802206	164049	0.949681	0.974516	903464	0.966328	0.98302	1.61131	19.7794
Direkli1-2	0.2	0.99	0.1-0.2	146806	0.890561	0.943696	49959	0.760342	0.871976	96847	0.971229	0.985509	570617	0.977784	0.98883	1.08652	12.8024
Direkli1-2	0.25	0.7	0.1-0.2	445691	0.698236	0.835605	193267	0.555174	0.7451	252424	0.848767	0.921286	1309337	0.906039	0.951861	4.56929	25.49
Direkli1-2	0.25	0.8	0.1-0.2	405338	0.743337	0.86217	168803	0.592677	0.769855	236535	0.888976	0.942855	1240157	0.930793	0.964776	3.34071	23.0145
Direkli1-2	0.25	0.9	0.1-0.2	341032	0.80061	0.894768	133561	0.647637	0.804759	207471	0.929666	0.964192	1108475	0.954342	0.976905	2.19508	19.5241
Direkli1-2	0.25	0.95	0.1-0.2	282590	0.842857	0.918072	105341	0.697876	0.83539	177249	0.951502	0.97545	966306	0.966734	0.983226	1.60618	16.461
Direkli1-2	0.25	0.99	0.1-0.2	175176	0.90241	0.949953	62721	0.794173	0.891164	112455	0.972669	0.98624	651758	0.978332	0.989107	1.06261	10.8836
Direkli1-2	0.3	0.7	0.1-0.2	467581	0.731406	0.855223	209295	0.609517	0.780716	258286	0.859148	0.926902	1327854	0.910572	0.954239	4.37586	21.9285
Direkli1-2	0.3	0.8	0.1-0.2	430333	0.773488	0.879482	186329	0.646832	0.804258	244004	0.897053	0.947129	1267121	0.933273	0.966061	3.24839	19.5741
Direkli1-2	0.3	0.9	0.1-0.2	368996	0.824786	0.908177	151353	0.698003	0.835466	217643	0.934477	0.966684	1150690	0.955251	0.977369	2.17401	16.4534
Direkli1-2	0.3	0.95	0.1-0.2	312229	0.862371	0.928639	122377	0.743711	0.862387	189852	0.954572	0.977022	1023979	0.966663	0.98319	1.62542	13.7613
Direkli1-2	0.3	0.99	0.1-0.2	205939	0.914041	0.956055	78081	0.827681	0.90977	127858	0.973598	0.986711	731389	0.977922	0.988899	1.08559	9.02301
Direkli1-2	0.4	0.7	0.1-0.2	496636	0.777014	0.881484	230205	0.681696	0.825649	266431	0.876444	0.936186	1353776	0.917058	0.957632	4.08833	17.4351
Direkli1-2	0.4	0.8	0.1-0.2	464105	0.812817	0.901563	209639	0.716671	0.846565	254466	0.907344	0.952546	1304109	0.936376	0.967665	3.12449	15.3436
Direkli1-2	0.4	0.9	0.1-0.2	410684	0.856442	0.925441	178186	0.764897	0.874584	232498	0.938202	0.968608	1208980	0.955123	0.977304	2.19621	12.5416
Direkli1-2	0.4	0.95	0.1-0.2	359010	0.886883	0.941745	150549	0.802152	0.895629	208461	0.956711	0.978116	1103692	0.966181	0.982945	1.65645	10.4371
Direkli1-2	0.4	0.99	0.1-0.2	256351	0.930466	0.964607	104185	0.86997	0.932722	152166	0.975601	0.987725	847307	0.977523	0.988698	1.10981	6.72784
Direkli1-2	0.5	0.7	0.1-0.2	516792	0.806564	0.898089	244328	0.727608	0.852999	272464	0.888832	0.942779	1371749	0.922341	0.960386	3.84393	14.7001
Direkli1-2	0.5	0.8	0.1-0.2	488234	0.838765	0.915841	226070	0.760763	0.872217	262164	0.91608	0.957121	1330074	0.939382	0.969217	2.98894	12.7783
Direkli1-2	0.5	0.9	0.1-0.2	439331	0.878066	0.937052	196914	0.805887	0.897712	242417	0.944081	0.971638	1248217	0.956602	0.97806	2.13755	10.2288
Direkli1-2	0.5	0.95	0.1-0.2	391327	0.904722	0.951169	170222	0.839308	0.916137	221105	0.960437	0.980019	1156857	0.966435	0.983074	1.65457	8.38626
Direkli1-2	0.5	0.99	0.1-0.2	293730	0.940381	0.969732	124539	0.892826	0.944895	169191	0.977856	0.988866	929602	0.977101	0.988484	1.13551	5.51054
Direkli1-2	0.75	0.7	0.1-0.2	547494	0.851894	0.922981	266145	0.796517	0.892478	281349	0.909771	0.953819	1399658	0.931378	0.965079	3.41738	10.7522
Direkli1-2	0.75	0.8	0.1-0.2	525966	0.877327	0.936658	252530	0.825406	0.908519	273436	0.929757	0.964239	1368214	0.944531	0.97187	2.75671	9.14814
Direkli1-2	0.75	0.9	0.1-0.2	487262	0.907165	0.952452	228989	0.860566	0.927667	258273	0.95172	0.975561	1307988	0.958412	0.978985	2.06394	7.23331
Direkli1-2	0.75	0.95	0.1-0.2	447622	0.9268	0.962705	206167	0.884742	0.940607	241455	0.965131	0.982411	1239375	0.967006	0.983365	1.638	5.93928
Direkli1-2	0.75	0.99	0.1-0.2	362819	0.951525	0.975461	164293	0.920971	0.959672	198526	0.977976	0.988926	1060586	0.975883	0.987868	1.19994	4.03278
Direkli1-2	1	0.7	0.1-0.2	566735	0.8799	0.93803	279539	0.838433	0.91566	287196	0.923287	0.960878	1417148	0.938317	0.968668	3.08144	8.43403
Direkli1-2	1	0.8	0.1-0.2	548633	0.900009	0.948688	268366	0.86105	0.927928	280267	0.939846	0.969457	1391250	0.949112	0.974224	2.53899	7.20722
Direkli1-2	1	0.9	0.1-0.2	516232	0.923349	0.960911	248660	0.888746	0.942733	267572	0.957352	0.978443	1342155	0.960379	0.979989	1.97531	5.72669
Direkli1-2	1	0.95	0.1-0.2	482257	0.939143	0.969094	228987	0.908551	0.953179	253270	0.968152	0.983947	1285491	0.967578	0.983655	1.61715	4.68208
Direkli1-2	1	0.99	0.1-0.2	407744	0.959539	0.97956	191450	0.937374	0.968181	216294	0.97982	0.989859	1137084	0.975969	0.987911	1.19994	3.18192
Direkli1-2	2	0.7	0.1-0.2	601477	0.929057	0.963876	303766	0.910888	0.954405	297711	0.948162	0.973736	1448569	0.950655	0.975016	2.4821	4.55954
Direkli1-2	2	0.8	0.1-0.2	591761	0.940647	0.969869	297930	0.924128	0.961316	293831	0.957852	0.978699	1434219	0.95738	0.978458	2.14211	3.86843
Direkli1-2	2	0.9	0.1-0.2	573523	0.953722	0.976587	287103	0.939227	0.969137	286420	0.96859	0.98417	1406217	0.964907	0.982297	1.76214	3.08629
Direkli1-2	2	0.95	0.1-0.2	553157	0.962226	0.980931	275539	0.949208	0.974273	277618	0.975414	0.987631	1373715	0.969726	0.984747	1.51882	2.57271
Direkli1-2	2	0.99	0.1-0.2	507284	0.973323	0.986571	252887	0.96381	0.981738	254397	0.982918	0.991422	1284819	0.975787	0.987819	1.21443	1.82615
Direkli1-2	4	0.7	0.1-0.2	623870	0.962867	0.981258	319170	0.958114	0.978833	304700	0.967884	0.983811	1469517	0.961512	0.980567	1.94133	2.11671
Direkli1-2	4	0.8	0.1-0.2	619501	0.968401	0.984074	316845	0.964066	0.981868	302656	0.972971	0.986393	1461802	0.96544	0.982568	1.74153	1.81316
Direkli1-2	4	0.9	0.1-0.2	611287	0.974664	0.987251	312557	0.970652	0.985217	298730	0.978889	0.989388	1446932	0.969909	0.984839	1.51472	1.47834
Direkli1-2	4	0.95	0.1-0.2	601498	0.978749	0.989317	307426	0.975278	0.987562	294072	0.982397	0.991159	1429617	0.973079	0.986448	1.35416	1.24382
Direkli1-2	4	0.99	0.1-0.2	580025	0.984295	0.992116	298524	0.981586	0.99075	281501	0.98718	0.993569	1382075	0.977185	0.988527	1.14655	0.924958
Direkli1-2	0.1	0.7	0.2-0.5	782987	0.597039	0.772683	376801	0.497015	0.704993	406186	0.719503	0.848235	1159355	0.750794	0.866484	12.4417	29.5007
Direkli1-2	0.1	0.8	0.2-0.5	610238	0.668359	0.817532	284132	0.553631	0.744064	326106	0.800104	0.894485	951634	0.817911	0.904384	8.95659	25.5936
Direkli1-2	0.1	0.9	0.2-0.5	402717	0.759928	0.871738	182507	0.650362	0.80645	220210	0.87317	0.934435	665182	0.876181	0.936045	6.05862	19.3549
Direkli1-2	0.1	0.95	0.2-0.5	263861	0.819031	0.905003	118894	0.727185	0.852751	144967	0.908	0.95289	456170	0.905058	0.951345	4.64255	14.7249
Direkli1-2	0.1	0.99	0.2-0.5	97433	0.889652	0.943213	46951	0.84193	0.917567	50482	0.937773	0.968387	181167	0.929134	0.963916	3.52476	8.24327
Direkli1-2	0.15	0.7	0.2-0.5	937473	0.658167	0.811275	471925	0.584305	0.764398	465548	0.748313	0.865051	1295958	0.765147	0.874727	11.8352	23.5602
Direkli1-2	0.15	0.8	0.2-0.5	772785	0.723228	0.850428	378159	0.640327	0.800204	394626	0.818754	0.90485	1117967	0.824788	0.908179	8.71377	19.9796
Direkli1-2	0.15	0.9	0.2-0.5	556947	0.802735	0.895955	265196	0.725628	0.851838	291751	0.884007	0.940216	850615	0.878483	0.937274	6.01282	14.8162
Direkli1-2	0.15	0.95	0.2-0.5	398930	0.852147	0.923118	187965	0.789046	0.888282	210965	0.91497	0.95654	635651	0.903911	0.950742	4.76782	11.1718
Direkli1-2	0.15	0.99	0.2-0.5	180115	0.908131	0.952959	88915	0.876256	0.936085	91200	0.940912	0.970006	306465	0.928412	0.963542	3.56823	6.39147
Direkli1-2	0.2	0.7	0.2-0.5	1067706	0.706662	0.840632	551060	0.650553	0.806569	516646	0.774901	0.880284	1410605	0.780805	0.883632	11.0995	19.3431
Direkli1-2	0.2	0.8	0.2-0.5	918109	0.765362	0.874849	464140	0.705272	0.839805	453969	0.835099	0.913838	1256030	0.832075	0.912181	8.41444	16.0195
Direkli1-2	0.2	0.9	0.2-0.5	708021	0.833016	0.912697	349927	0.777084	0.881524	358094	0.893716	0.945365	1016891	0.881148	0.938695	5.91347	11.8476
Direkli1-2	0.2	0.95	0.2-0.5	540044	0.874289	0.935034	264342	0.828372	0.910149	275702	0.921995	0.960206	807561	0.906604	0.952158	4.65193	8.98505
Direkli1-2	0.2	0.99	0.2-0.5	280115	0.923406	0.96094	141853	0.903261	0.950401	138262	0.944782	0.971999	447477	0.930076	0.964405	3.50422	4.95993
Direkli1-2	0.25	0.7	0.2-0.5	1143673	0.737276	0.858648	599148	0.689995	0.830659	544525	0.79514	0.891706	1475681	0.793909	0.891016	10.4582	16.9341
Direkli1-2	0.25	0.8	0.2-0.5	1003946	0.791467	0.889644	516674	0.741173	0.860914	487272	0.850601	0.92228	1337331	0.841021	0.917072	7.99192	13.9086
Direkli1-2	0.25	0.9	0.2-0.5	800769	0.852273	0.923186	402868	0.806494	0.89805	397901	0.902712	0.950112	1116812	0.88518	0.94084	5.73827	10.195
Direkli1-2	0.25	0.95	0.2-0.5	632797	0.889943	0.943368	315219	0.852457	0.923286	317578	0.92965	0.964184	916550	0.908765	0.953292	4.55309	7.67142
Direkli1-2	0.25	0.99	0.2-0.5	355615	0.935953	0.967447	181548	0.917922	0.958082	174067	0.955331	0.97741	549194	0.933008	0.965923	3.36332	4.19176
Direkli1-2	0.3	0.7	0.2-0.5	1217214	0.769408	0.877159	645571	0.731501	0.855278	571643	0.81587	0.903255	1534953	0.808369	0.899093	9.73934	14.4722
Direkli1-2	0.3	0.8	0.2-0.5	1089744	0.819429	0.905223	569355	0.780224	0.883303	520389	0.865807	0.930487	1412127	0.850284	0.922108	7.54804	11.6697
Direkli1-2	0.3	0.9	0.2-0.5	897723	0.874295	0.935038	460475	0.83934	0.916155	437248	0.913522	0.955783	1210828	0.890915	0.943883	5.47119	8.38452
Direkli1-2	0.3	0.95	0.2-0.5	731435	0.906755	0.952237	371579	0.878587	0.93733	359856	0.937287	0.968136	1022906	0.91226	0.955123	4.40301	6.26704
Direkli1-2	0.3	0.99	0.2-0.5	442958	0.945527	0.972382	230470	0.932544	0.965683	212488	0.959917	0.979754	657606	0.934895	0.9669	3.27346	3.43166
Direkli1-2	0.4	0.7	0.2-0.5	1310930	0.805371	0.897425	703329	0.777098	0.881531	607601	0.840069	0.916553	1614894	0.82541	0.908521	8.87158	11.8468
Direkli1-2	0.4	0.8	0.2-0.5	1202180	0.847643	0.920675	638065	0.819665	0.905353	564115	0.881051	0.938643	1512676	0.860463	0.927611	7.04793	9.46466
Direkli1-2	0.4	0.9	0.2-0.5	1030365	0.89238	0.944659	538932	0.86731	0.931295	491433	0.921144	0.959763	1340460	0.895171	0.946135	5.27581	6.87051
Direkli1-2	0.4	0.95	0.2-0.5	873438	0.919481	0.958896	453399	0.899129	0.948224	420039	0.942235	0.970688	1171830	0.914892	0.9565	4.28079	5.1776
Direkli1-2	0.4	0.99	0.2-0.5	580384	0.95204	0.975726	307224	0.942755	0.970956	273160	0.962648	0.981146	819875	0.935511	0.967218	3.24931	2.90442
Direkli1-2	0.5	0.7	0.2-0.5	1374499	0.830816	0.911491	743463	0.808461	0.899144	631036	0.858363	0.926479	1667702	0.839362	0.916167	8.16331	10.0855
Direkli1-2	0.5	0.8	0.2-0.5	1279613	0.867347	0.931314	686174	0.845113	0.9193	593439	0.894166	0.945603	1579724	0.86953	0.932486	6.59871	8.06997
Direkli1-2	0.5	0.9	0.2-0.5	1123937	0.907201	0.952471	595194	0.888069	0.942374	528743	0.929488	0.964099	1428894	0.900126	0.94875	5.03656	5.7626
Direkli1-2	0.5	0.95	0.2-0.5	977450	0.931123	0.964947	513794	0.915831	0.956991	463656	0.94852	0.97392	1277530	0.917458	0.95784	4.15899	4.30092
Direkli1-2	0.5	0.99	0.2-0.5	691172	0.95884	0.979204	369805	0.95178	0.975592	321367	0.967062	0.983393	944624	0.936487	0.967723	3.20355	2.44079
Direkli1-2	0.75	0.7	0.2-0.5	1469629	0.868764	0.932075	802513	0.85417	0.924213	667116	0.886821	0.941712	1745797	0.859451	0.927066	7.15253	7.57866
Direkli1-2	0.75	0.8	0.2-0.5	1398351	0.896773	0.946981	759785	0.883442	0.939916	638566	0.913031	0.955527	1680272	0.882244	0.939278	5.97078	6.00838
Direkli1-2	0.75	0.9	0.2-0.5	1277063	0.927246	0.962936	689247	0.916303	0.957237	587816	0.940329	0.969705	1564343	0.90632	0.952008	4.73696	4.2763
Direkli1-2	0.75	0.95	0.2-0.5	1154852	0.945349	0.972291	620534	0.937014	0.967995	534318	0.95517	0.977328	1443942	0.920717	0.95954	4.0056	3.20052
Direkli1-2	0.75	0.99	0.2-0.5	898438	0.966309	0.98301	490387	0.963108	0.98138	408051	0.970178	0.984976	1160635	0.936563	0.967762	3.20653	1.86195
Direkli1-2	1	0.7	0.2-0.5	1526197	0.893025	0.945	838631	0.884313	0.940379	687566	0.903827	0.950698	1790599	0.872752	0.934212	6.47865	5.96209
Direkli1-2	1	0.8	0.2-0.5	1468523	0.915939	0.957047	804254	0.908037	0.95291	664269	0.925646	0.962105	1737708	0.891447	0.944165	5.51236	4.70902
Direkli1-2	1	0.9	0.2-0.5	1368089	0.940288	0.969684	745699	0.933928	0.9664	622390	0.947994	0.97365	1642992	0.911802	0.954883	4.46888	3.36005
Direkli1-2	1	0.95	0.2-0.5	1264255	0.954826	0.977152	687291	0.949851	0.974603	576964	0.960804	0.980206	1542093	0.923913	0.961204	3.84971	2.5397
Direkli1-2	1	0.99	0.2-0.5	1038474	0.971744	0.985771	573186	0.970528	0.985154	465288	0.973246	0.986532	1296558	0.937837	0.96842	3.14335	1.48464
Direkli1-2	2	0.7	0.2-0.5	1626378	0.937148	0.968064	901906	0.935582	0.967255	724472	0.939104	0.969074	1870466	0.899466	0.948402	5.12617	3.27453
Direkli1-2	2	0.8	0.2-0.5	1596236	0.949157	0.974247	885024	0.947829	0.973565	711212	0.950813	0.975097	1840103	0.910279	0.954086	4.56724	2.64351
Direkli1-2	2	0.9	0.2-0.5	1540969	0.962313	0.980975	854203	0.961396	0.980508	686766	0.963454	0.981557	1784989	0.922514	0.960476	3.93606	1.94919
Direkli1-2	2	0.95	0.2-0.5	1479396	0.970694	0.985238	820906	0.970251	0.985013	658490	0.971247	0.985519	1723322	0.930674	0.964715	3.51708	1.49869
Direkli1-2	2	0.99	0.2-0.5	1338528	0.980417	0.99016	754114	0.981221	0.990566	584414	0.97938	0.989636	1564440	0.940531	0.96981	3.01313	0.943391
Direkli1-2	4	0.7	0.2-0.5	1689687	0.967962	0.983851	941700	0.971386	0.985589	747987	0.963678	0.981671	1921537	0.919857	0.959092	4.08481	1.44107
Direkli1-2	4	0.8	0.2-0.5	1676494	0.973531	0.986677	935399	0.976427	0.988143	741095	0.969894	0.984832	1905295	0.926111	0.962347	3.76039	1.18569
Direkli1-2	4	0.9	0.2-0.5	1651654	0.979664	0.98978	923597	0.982085	0.991002	728057	0.976605	0.988233	1875398	0.933484	0.96617	3.37961	0.899802
Direkli1-2	4	0.95	0.2-0.5	1622799	0.983637	0.991785	909872	0.985812	0.992881	712927	0.980872	0.99039	1841760	0.93873	0.968881	3.10937	0.711919
Direkli1-2	4	0.99	0.2-0.5	1556159	0.988356	0.994161	883629	0.990293	0.995135	672530	0.985819	0.992884	1754328	0.945336	0.972284	2.7702	0.486514
Semnan3	0.1	0.7	0-0.01	58294	0.154313	0.392827	22219	0.043463	0.208478	36075	0.744158	0.862646	12114258	0.997353	0.998675	0.107691	79.1522
Semnan3	0.1	0.8	0-0.01	54120	0.152076	0.38997	18425	0.03502	0.187138	35695	0.783626	0.885227	12087981	0.998174	0.999087	0.069417	81.2862
Semnan3	0.1	0.9	0-0.01	48533	0.151344	0.38903	13452	0.024264	0.15577	35081	0.83478	0.913663	12021850	0.998899	0.999449	0.037235	84.423
Semnan3	0.1	0.95	0-0.01	44132	0.15308	0.391255	9854	0.016772	0.129506	34278	0.872033	0.933827	11916426	0.999278	0.999639	0.021764	87.0494
Semnan3	0.1	0.99	0-0.01	37253	0.168887	0.410959	5666	0.009611	0.098034	31587	0.924414	0.961465	11487885	0.999647	0.999823	0.008878	90.1966
Semnan3	0.15	0.7	0-0.01	66269	0.202246	0.449717	29691	0.078937	0.280957	36578	0.770203	0.877612	12115432	0.997284	0.998641	0.117456	71.9043
Semnan3	0.15	0.8	0-0.01	61676	0.201217	0.448572	25497	0.068786	0.262272	36179	0.806821	0.898232	12092199	0.998102	0.99905	0.078592	73.7728
Semnan3	0.15	0.9	0-0.01	55109	0.200154	0.447386	19600	0.053449	0.231189	35509	0.855051	0.924689	12034204	0.998866	0.999433	0.043465	76.8811
Semnan3	0.15	0.95	0-0.01	49883	0.201351	0.448721	15123	0.041336	0.203313	34760	0.89298	0.944976	11944672	0.99926	0.99963	0.02644	79.6687
Semnan3	0.15	0.99	0-0.01	41961	0.21364	0.462212	9559	0.027745	0.166568	32402	0.941414	0.970265	11593833	0.99965	0.999825	0.01116	83.3432
Semnan3	0.2	0.7	0-0.01	75069	0.259888	0.509793	37859	0.128932	0.359071	37210	0.791759	0.889808	12118190	0.997277	0.998638	0.122665	64.0929
Semnan3	0.2	0.8	0-0.01	70006	0.260357	0.510252	33227	0.118053	0.343588	36779	0.824973	0.90828	12096955	0.998061	0.99903	0.085164	65.6412
Semnan3	0.2	0.9	0-0.01	62780	0.260121	0.510021	26678	0.099863	0.316011	36102	0.871504	0.933544	12046176	0.998804	0.999402	0.049983	68.3989
Semnan3	0.2	0.95	0-0.01	56892	0.261105	0.510985	21515	0.084267	0.290288	35377	0.903322	0.950433	11969934	0.999198	0.999599	0.032095	70.9712
Semnan3	0.2	0.99	0-0.01	47927	0.268918	0.518573	14754	0.064137	0.253253	33173	0.942882	0.971021	11683132	0.999579	0.99979	0.015961	74.6747
Semnan3	0.25	0.7	0-0.01	79948	0.293718	0.541958	42329	0.160596	0.400744	37619	0.806442	0.898021	12119738	0.997302	0.99865	0.123456	59.9256
Semnan3	0.25	0.8	0-0.01	74802	0.295341	0.543453	37616	0.150446	0.387874	37186	0.836337	0.914515	12099540	0.998055	0.999027	0.087414	61.2126
Semnan3	0.25	0.9	0-0.01	67502	0.296039	0.544095	31072	0.132931	0.364596	36430	0.879751	0.937951	12052089	0.99878	0.99939	0.053149	63.5404
Semnan3	0.25	0.95	0-0.01	61283	0.295635	0.543723	25615	0.115521	0.339884	35668	0.912156	0.955069	11983650	0.99918	0.99959	0.034552	66.0116
Semnan3	0.25	0.99	0-0.01	52022	0.303658	0.551051	18319	0.093608	0.305954	33703	0.952673	0.97605	11729359	0.999579	0.999789	0.017168	69.4046
Semnan3	0.3	0.7	0-0.01	85992	0.334651	0.57849	47856	0.201671	0.449078	38136	0.821176	0.906188	12120909	0.997231	0.998614	0.129221	55.0922
Semnan3	0.3	0.8	0-0.01	81024	0.338012	0.581388	43332	0.193682	0.440093	37692	0.849199	0.92152	12102464	0.99796	0.99898	0.093876	55.9907
Semnan3	0.3	0.9	0-0.01	73467	0.339832	0.582951	36549	0.176971	0.420679	36918	0.889454	0.943109	12060001	0.998681	0.99934	0.059293	57.9321
Semnan3	0.3	0.95	0-0.01	67140	0.340539	0.583557	30980	0.160696	0.40087	36160	0.916516	0.957348	11999266	0.999113	0.999556	0.038996	59.913
Semnan3	0.3	0.99	0-0.01	57303	0.347189	0.589228	23050	0.137492	0.370799	34253	0.952972	0.976203	11777898	0.999523	0.999761	0.020424	62.9201
Semnan3	0.4	0.7	0-0.01	93367	0.387548	0.622534	54632	0.257132	0.507082	38735	0.840889	0.917	12123417	0.99722	0.998609	0.132057	49.2918
Semnan3	0.4	0.8	0-0.01	88602	0.39234	0.626371	50362	0.251927	0.501923	38240	0.865038	0.930074	12107240	0.997938	0.998968	0.097071	49.8077
Semnan3	0.4	0.9	0-0.01	81333	0.395857	0.629172	43843	0.238996	0.488872	37490	0.896817	0.947004	12070863	0.998636	0.999318	0.063112	51.1128
Semnan3	0.4	0.95	0-0.01	74828	0.396777	0.629902	38045	0.223115	0.472351	36783	0.924813	0.961672	12019589	0.999056	0.999528	0.043178	52.7649
Semnan3	0.4	0.99	0-0.01	64898	0.40208	0.634098	29837	0.201365	0.448737	35061	0.956148	0.977828	11838382	0.999464	0.999732	0.024085	55.1263
Semnan3	0.5	0.7	0-0.01	98736	0.425917	0.652623	59446	0.298766	0.546595	39290	0.85328	0.923732	12125580	0.997228	0.998613	0.132741	45.3405
Semnan3	0.5	0.8	0-0.01	94215	0.432426	0.657591	55407	0.296158	0.544204	38808	0.876161	0.936035	12110966	0.99791	0.998954	0.099389	45.5796
Semnan3	0.5	0.9	0-0.01	87319	0.438841	0.662451	49172	0.286788	0.535526	38147	0.90986	0.953866	12078849	0.998617	0.999308	0.065005	46.4474
Semnan3	0.5	0.95	0-0.01	80892	0.439757	0.663142	43485	0.273216	0.5227	37407	0.929964	0.964346	12034067	0.998997	0.999498	0.046646	47.73
Semnan3	0.5	0.99	0-0.01	71119	0.44439	0.666626	35484	0.255013	0.504988	35635	0.957462	0.9785	11878475	0.9994	0.9997	0.027656	49.5012
Semnan3	0.75	0.7	0-0.01	106992	0.488776	0.699125	66939	0.367958	0.606595	40053	0.88048	0.938339	12129698	0.9973	0.998649	0.130936	39.3405
Semnan3	0.75	0.8	0-0.01	103124	0.496151	0.70438	63481	0.368305	0.606881	39643	0.899371	0.948352	12117263	0.997888	0.998944	0.10208	39.3119
Semnan3	0.75	0.9	0-0.01	96951	0.503176	0.709349	57987	0.364042	0.603359	38964	0.922441	0.960438	12090479	0.998524	0.999262	0.070857	39.6641
Semnan3	0.75	0.95	0-0.01	90833	0.504477	0.710265	52545	0.35332	0.594407	38288	0.940193	0.969636	12054418	0.99892	0.99946	0.051581	40.5593
Semnan3	0.75	0.99	0-0.01	81916	0.510795	0.7147	45148	0.342394	0.585145	36768	0.963447	0.981553	11933920	0.999311	0.999655	0.03277	41.4855
Semnan3	1	0.7	0-0.01	112312	0.528118	0.726717	71683	0.41262	0.642355	40629	0.894716	0.945894	12132442	0.997364	0.998681	0.128769	35.7645
Semnan3	1	0.8	0-0.01	108987	0.535589	0.731839	68723	0.415037	0.644234	40264	0.908284	0.953039	12121427	0.997911	0.998955	0.101864	35.5766
Semnan3	1	0.9	0-0.01	103459	0.543444	0.737187	63848	0.413716	0.643208	39611	0.92985	0.964287	12098573	0.99848	0.99924	0.073954	35.6792
Semnan3	1	0.95	0-0.01	97858	0.54535	0.738478	58862	0.405945	0.637138	38996	0.944376	0.97179	12068448	0.998857	0.999428	0.055378	36.2862
Semnan3	1	0.99	0-0.01	89788	0.551631	0.742719	52162	0.399171	0.6318	37626	0.963604	0.981633	11969014	0.999241	0.99962	0.03669	36.8201
Semnan3	2	0.7	0-0.01	122977	0.607135	0.779189	81263	0.504514	0.710291	41714	0.923005	0.960731	12138298	0.997535	0.998767	0.12233	28.9709
Semnan3	2	0.8	0-0.01	120621	0.613287	0.783126	79223	0.507877	0.712655	41398	0.932985	0.965911	12130536	0.997991	0.998995	0.099641	28.7345
Semnan3	2	0.9	0-0.01	116732	0.620534	0.78774	75794	0.510335	0.714377	40938	0.946099	0.972676	12114906	0.998477	0.999238	0.075527	28.5623
Semnan3	2	0.95	0-0.01	112261	0.622815	0.789187	71833	0.506874	0.711951	40428	0.955764	0.977632	12094447	0.998789	0.999394	0.06	28.8049
Semnan3	2	0.99	0-0.01	106674	0.631217	0.794492	67350	0.510161	0.714255	39324	0.967792	0.983764	12032337	0.999126	0.999563	0.043248	28.5745
Semnan3	4	0.7	0-0.01	130583	0.669862	0.818451	87990	0.577454	0.759904	42593	0.947461	0.973376	12144315	0.997871	0.998935	0.106151	24.0096
Semnan3	4	0.8	0-0.01	128926	0.675807	0.822075	86531	0.582158	0.762993	42395	0.953344	0.976393	12138748	0.998221	0.99911	0.088645	23.7007
Semnan3	4	0.9	0-0.01	126126	0.682552	0.826167	84083	0.586349	0.765734	42043	0.962374	0.981007	12128221	0.998611	0.999305	0.06922	23.4266
Semnan3	4	0.95	0-0.01	122944	0.686121	0.828324	81247	0.58684	0.766055	41697	0.968667	0.984209	12115080	0.998877	0.999438	0.055932	23.3945
Semnan3	4	0.99	0-0.01	119643	0.697332	0.835064	78664	0.597348	0.772883	40979	0.975331	0.987589	12077895	0.999145	0.999572	0.042613	22.7117
Semnan3	0.1	0.7	0.01-0.02	55413	0.308923	0.555809	24258	0.14371	0.37909	31155	0.761245	0.872494	2336281	0.989532	0.994752	0.451451	62.0909
Semnan3	0.1	0.8	0.01-0.02	50520	0.320621	0.566234	20145	0.131512	0.362646	30375	0.813805	0.902112	2316802	0.992995	0.996492	0.289774	63.7354
Semnan3	0.1	0.9	0.01-0.02	43645	0.342407	0.585156	14574	0.112207	0.334973	29071	0.874955	0.93539	2268372	0.996098	0.998047	0.151773	66.5027
Semnan3	0.1	0.95	0.01-0.02	37721	0.370059	0.608325	10474	0.097562	0.312349	27247	0.915609	0.956874	2196725	0.997637	0.998818	0.087917	68.7651
Semnan3	0.1	0.99	0.01-0.02	27115	0.461728	0.679506	5499	0.094481	0.307378	21616	0.964168	0.981921	1939031	0.999027	0.999513	0.036397	69.2622
Semnan3	0.15	0.7	0.01-0.02	63116	0.396885	0.629988	30976	0.232806	0.4825	32140	0.797628	0.8931	2340622	0.99004	0.995008	0.450025	51.75
Semnan3	0.15	0.8	0.01-0.02	57938	0.413493	0.643034	26583	0.225812	0.475197	31355	0.842515	0.917886	2324446	0.993146	0.996567	0.302851	52.4803
Semnan3	0.15	0.9	0.01-0.02	50446	0.44172	0.66462	20466	0.21403	0.462634	29980	0.896462	0.946817	2284259	0.996071	0.998033	0.167301	53.7366
Semnan3	0.15	0.95	0.01-0.02	44097	0.470455	0.685897	15689	0.202668	0.450187	28408	0.931057	0.964913	2225972	0.997465	0.998732	0.106088	54.9813
Semnan3	0.15	0.99	0.01-0.02	33287	0.548025	0.740287	9487	0.208253	0.456347	23800	0.969137	0.984447	2023608	0.99886	0.99943	0.047615	54.3653
Semnan3	0.2	0.7	0.01-0.02	70790	0.488526	0.698946	37704	0.338165	0.58152	33086	0.824207	0.907859	2344934	0.990732	0.995355	0.430179	41.848
Semnan3	0.2	0.8	0.01-0.02	65632	0.509204	0.713585	33342	0.339431	0.582607	32290	0.863627	0.929316	2330708	0.993529	0.996759	0.296965	41.7393
Semnan3	0.2	0.9	0.01-0.02	57941	0.540394	0.735115	26964	0.338547	0.581848	30977	0.90976	0.953813	2297818	0.996156	0.998076	0.173342	41.8152
Semnan3	0.2	0.95	0.01-0.02	51134	0.565293	0.75186	21706	0.332623	0.576735	29428	0.93868	0.968855	2251478	0.997482	0.99874	0.111846	42.3265
Semnan3	0.2	0.99	0.01-0.02	39923	0.62923	0.79324	14445	0.348471	0.590315	25478	0.97075	0.985266	2091463	0.998782	0.999391	0.054478	40.9685
Semnan3	0.25	0.7	0.01-0.02	75051	0.54117	0.735643	41478	0.401621	0.633736	33573	0.842765	0.918022	2346891	0.991174	0.995577	0.415584	36.6264
Semnan3	0.25	0.8	0.01-0.02	69943	0.5613	0.749199	37124	0.405441	0.636743	32819	0.876548	0.936241	2334205	0.993751	0.99687	0.292518	36.3257
Semnan3	0.25	0.9	0.01-0.02	62254	0.588529	0.767157	30722	0.405772	0.637003	31532	0.917452	0.957837	2305102	0.996159	0.998078	0.177594	36.2997
Semnan3	0.25	0.95	0.01-0.02	55516	0.616138	0.784945	25361	0.408662	0.639267	30155	0.942939	0.97105	2264103	0.997413	0.998706	0.11889	36.0733
Semnan3	0.25	0.99	0.01-0.02	44192	0.673466	0.82065	17575	0.427592	0.653905	26617	0.973777	0.986802	2127510	0.998684	0.999342	0.06041	34.6095
Semnan3	0.3	0.7	0.01-0.02	79934	0.592619	0.769817	45681	0.466167	0.682764	34253	0.860324	0.927537	2348977	0.991448	0.995715	0.408292	31.7236
Semnan3	0.3	0.8	0.01-0.02	75247	0.615429	0.784493	41691	0.477312	0.690877	33556	0.889814	0.9433	2337870	0.993834	0.996912	0.292273	30.9123
Semnan3	0.3	0.9	0.01-0.02	67721	0.643969	0.802477	35465	0.486619	0.697581	32256	0.924349	0.961431	2312552	0.996038	0.998017	0.187105	30.2419
Semnan3	0.3	0.95	0.01-0.02	60853	0.668269	0.817477	29931	0.491598	0.701141	30922	0.948463	0.973891	2277854	0.997315	0.998657	0.1261	29.8859
Semnan3	0.3	0.99	0.01-0.02	49090	0.71441	0.845228	21489	0.510326	0.714371	27601	0.971842	0.98582	2162153	0.998574	0.999287	0.066602	28.5629
Semnan3	0.4	0.7	0.01-0.02	85602	0.655523	0.809644	50681	0.548029	0.74029	34921	0.878061	0.937049	2352413	0.991892	0.995938	0.391336	25.971
Semnan3	0.4	0.8	0.01-0.02	81164	0.67635	0.822405	46889	0.560591	0.748727	34275	0.903148	0.950341	2343000	0.993955	0.996973	0.290829	25.1273
Semnan3	0.4	0.9	0.01-0.02	74232	0.703249	0.8386	41122	0.575532	0.758639	33110	0.931056	0.964912	2322468	0.995995	0.997995	0.192184	24.1362
Semnan3	0.4	0.95	0.01-0.02	67927	0.724187	0.850992	35986	0.58412	0.764277	31941	0.952019	0.975715	2294495	0.997106	0.998552	0.138575	23.5723
Semnan3	0.4	0.99	0.01-0.02	56715	0.761394	0.872579	27750	0.605127	0.777899	28965	0.975665	0.987757	2202735	0.998376	0.999188	0.077978	22.2101
Semnan3	0.5	0.7	0.01-0.02	89382	0.696969	0.834846	53917	0.601426	0.775516	35465	0.892507	0.944726	2354802	0.992241	0.996113	0.376781	22.4484
Semnan3	0.5	0.8	0.01-0.02	85444	0.716789	0.846634	50620	0.6168	0.785366	34824	0.911871	0.954919	2346784	0.994043	0.997017	0.28854	21.4634
Semnan3	0.5	0.9	0.01-0.02	79232	0.743877	0.862483	45433	0.635789	0.797364	33799	0.938654	0.968841	2329755	0.995934	0.997965	0.19633	20.2636
Semnan3	0.5	0.95	0.01-0.02	73228	0.763874	0.873999	40513	0.648043	0.805011	32715	0.956022	0.977764	2306527	0.997102	0.99855	0.140144	19.4989
Semnan3	0.5	0.99	0.01-0.02	62569	0.793957	0.891042	32498	0.667195	0.81682	30071	0.976287	0.988073	2230954	0.998238	0.999119	0.085361	18.318
Semnan3	0.75	0.7	0.01-0.02	95408	0.759785	0.871656	59060	0.682968	0.826419	36348	0.915376	0.956753	2358583	0.992995	0.996491	0.343009	17.3581
Semnan3	0.75	0.8	0.01-0.02	92218	0.779005	0.882612	56427	0.700814	0.837146	35791	0.931733	0.965263	2352292	0.994444	0.997218	0.271675	16.2854
Semnan3	0.75	0.9	0.01-0.02	87101	0.800294	0.894591	52176	0.718784	0.847811	34925	0.950546	0.97496	2339334	0.995971	0.997983	0.196975	15.2189
Semnan3	0.75	0.95	0.01-0.02	81916	0.81547	0.903034	47990	0.731329	0.855178	33926	0.961698	0.980662	2322081	0.996928	0.998463	0.150028	14.4822
Semnan3	0.75	0.99	0.01-0.02	72388	0.834513	0.913517	40742	0.744761	0.862995	31646	0.976105	0.98798	2266616	0.997984	0.998992	0.098684	13.7005
Semnan3	1	0.7	0.01-0.02	98946	0.79782	0.893208	62119	0.733341	0.856353	36827	0.927609	0.963125	2361066	0.993497	0.996743	0.319719	14.3647
Semnan3	1	0.8	0.01-0.02	96408	0.813459	0.90192	60032	0.749459	0.865713	36376	0.938548	0.968787	2355976	0.99475	0.997372	0.257698	13.4287
Semnan3	1	0.9	0.01-0.02	91959	0.830463	0.911297	56384	0.764909	0.874591	35575	0.953036	0.976236	2345292	0.996062	0.998029	0.193078	12.5409
Semnan3	1	0.95	0.01-0.02	87669	0.842636	0.917952	52894	0.775143	0.880422	34775	0.963531	0.981596	2331295	0.996915	0.998456	0.151146	11.9578
Semnan3	1	0.99	0.01-0.02	79264	0.859287	0.926978	46427	0.78784	0.887604	32837	0.978134	0.989007	2287858	0.997925	0.998962	0.102044	11.2396
Semnan3	2	0.7	0.01-0.02	105227	0.857643	0.92609	67463	0.810928	0.900515	37764	0.95177	0.975587	2365670	0.994411	0.997201	0.277794	9.94848
Semnan3	2	0.8	0.01-0.02	103796	0.867457	0.931374	66334	0.821966	0.906623	37462	0.957819	0.978682	2362579	0.995334	0.997664	0.231877	9.33767
Semnan3	2	0.9	0.01-0.02	101155	0.878412	0.937237	64212	0.833256	0.912828	36943	0.966129	0.982919	2356193	0.996307	0.998152	0.183561	8.71716
Semnan3	2	0.95	0.01-0.02	98337	0.886544	0.941565	62011	0.841257	0.9172	36326	0.972765	0.986289	2348123	0.996957	0.998477	0.151338	8.27996
Semnan3	2	0.99	0.01-0.02	93201	0.896355	0.946761	58272	0.851343	0.922682	34929	0.979812	0.989855	2323571	0.997705	0.998852	0.114047	7.73177
Semnan3	4	0.7	0.01-0.02	109260	0.897211	0.947212	70866	0.862951	0.928952	38394	0.966041	0.982874	2368947	0.995425	0.99771	0.228566	7.10484
Semnan3	4	0.8	0.01-0.02	108515	0.902979	0.950252	70265	0.869146	0.93228	38250	0.970499	0.985139	2367065	0.996022	0.998009	0.19867	6.77201
Semnan3	4	0.9	0.01-0.02	107205	0.910265	0.954078	69219	0.876853	0.936404	37986	0.976264	0.988061	2363354	0.996704	0.99835	0.164621	6.35958
Semnan3	4	0.95	0.01-0.02	105753	0.915132	0.956625	68105	0.882166	0.939237	37648	0.979651	0.989773	2358681	0.997183	0.998591	0.140643	6.07632
Semnan3	4	0.99	0.01-0.02	103146	0.923021	0.96074	66386	0.891241	0.944056	36760	0.984885	0.992414	2345340	0.99774	0.998869	0.112862	5.59443
Semnan3	0.1	0.7	0.02-0.05	156970	0.433415	0.658343	61651	0.215564	0.464288	95319	0.814053	0.902249	2030832	0.97458	0.987208	1.10768	53.5712
Semnan3	0.1	0.8	0.02-0.05	142379	0.462205	0.679857	50638	0.208594	0.456721	91741	0.866555	0.930889	1983708	0.98329	0.99161	0.70632	54.3279
Semnan3	0.1	0.9	0.02-0.05	119939	0.513603	0.716661	35103	0.197445	0.444347	84836	0.921847	0.960129	1872183	0.990944	0.995462	0.366935	55.5653
Semnan3	0.1	0.95	0.02-0.05	100486	0.572164	0.756415	24448	0.197667	0.444598	76038	0.953844	0.976649	1716437	0.994748	0.997371	0.206629	55.5402
Semnan3	0.1	0.99	0.02-0.05	64083	0.707384	0.841062	11570	0.247363	0.497356	52513	0.984305	0.992122	1245947	0.997892	0.998946	0.086205	50.2644
Semnan3	0.15	0.7	0.02-0.05	175674	0.52218	0.72262	77680	0.325004	0.570091	97994	0.841136	0.917135	2040558	0.975572	0.987711	1.11774	42.9909
Semnan3	0.15	0.8	0.02-0.05	161149	0.5557	0.745453	66463	0.330887	0.575228	94686	0.885283	0.940895	2002038	0.983339	0.991635	0.750357	42.4772
Semnan3	0.15	0.9	0.02-0.05	138430	0.607519	0.779435	49879	0.336692	0.580252	88551	0.933679	0.966271	1911921	0.990681	0.99533	0.40994	41.9749
Semnan3	0.15	0.95	0.02-0.05	118306	0.655236	0.809467	37138	0.344454	0.586902	81168	0.95923	0.979403	1789074	0.994253	0.997122	0.248504	41.3098
Semnan3	0.15	0.99	0.02-0.05	81810	0.761956	0.872901	20764	0.416135	0.645085	61046	0.984202	0.992069	1412210	0.997471	0.998735	0.112251	35.4915
Semnan3	0.2	0.7	0.02-0.05	195115	0.615102	0.784284	94108	0.449807	0.670677	101007	0.867241	0.931258	2051379	0.977396	0.988634	1.06331	32.9323
Semnan3	0.2	0.8	0.02-0.05	180731	0.648594	0.805354	82739	0.465194	0.682052	97992	0.903314	0.950428	2019175	0.984394	0.992167	0.726517	31.7948
Semnan3	0.2	0.9	0.02-0.05	158051	0.696707	0.83469	65731	0.486826	0.697729	92320	0.941479	0.970298	1947185	0.990766	0.995372	0.424753	30.227
Semnan3	0.2	0.95	0.02-0.05	137732	0.736612	0.858261	51996	0.506363	0.711592	85736	0.962109	0.980871	1850451	0.993872	0.996931	0.281085	28.8408
Semnan3	0.2	0.99	0.02-0.05	101143	0.812327	0.901292	32530	0.570955	0.755615	68613	0.983988	0.991962	1553126	0.9969	0.998449	0.144146	24.4385
Semnan3	0.25	0.7	0.02-0.05	204689	0.659172	0.811894	102236	0.51198	0.715527	102453	0.879746	0.937948	2057328	0.978355	0.989118	1.0309	28.4473
Semnan3	0.25	0.8	0.02-0.05	191312	0.692877	0.832392	91702	0.533521	0.730426	99610	0.912299	0.955143	2028761	0.984831	0.992387	0.718056	26.9575
Semnan3	0.25	0.9	0.02-0.05	170008	0.737172	0.858587	75466	0.559697	0.748129	94542	0.947303	0.973295	1965624	0.990776	0.995377	0.435009	25.1871
Semnan3	0.25	0.95	0.02-0.05	149971	0.773452	0.879461	61370	0.582553	0.763251	88601	0.966573	0.983145	1881998	0.993921	0.996956	0.286214	23.6748
Semnan3	0.25	0.99	0.02-0.05	113666	0.839158	0.916056	40421	0.646336	0.80395	73245	0.984909	0.992426	1624236	0.996686	0.998342	0.15761	19.605
Semnan3	0.3	0.7	0.02-0.05	215855	0.706916	0.840783	111304	0.579915	0.761522	104551	0.894075	0.945555	2064739	0.979347	0.989619	0.993499	23.8478
Semnan3	0.3	0.8	0.02-0.05	203634	0.738637	0.85944	101639	0.605881	0.778384	101995	0.919587	0.958951	2040169	0.98491	0.992427	0.722959	22.1616
Semnan3	0.3	0.9	0.02-0.05	183079	0.779144	0.882691	86033	0.63686	0.798035	97046	0.949296	0.974318	1985692	0.990384	0.99518	0.45998	20.1965
Semnan3	0.3	0.95	0.02-0.05	163597	0.810477	0.900265	72098	0.661497	0.813325	91499	0.966422	0.983067	1913856	0.993451	0.99672	0.313043	18.6675
Semnan3	0.3	0.99	0.02-0.05	127892	0.863722	0.929367	50307	0.716741	0.846606	77585	0.984585	0.992262	1695925	0.996308	0.998153	0.178286	15.3394
Semnan3	0.4	0.7	0.02-0.05	229165	0.761594	0.872694	122263	0.659915	0.812352	106902	0.909574	0.953716	2073485	0.980491	0.990197	0.950992	18.7648
Semnan3	0.4	0.8	0.02-0.05	218228	0.788809	0.888149	113628	0.684575	0.82739	104600	0.931496	0.965141	2053507	0.985534	0.992741	0.703415	17.261
Semnan3	0.4	0.9	0.02-0.05	199518	0.823358	0.907391	99190	0.715617	0.845941	100328	0.955699	0.977598	2010061	0.990324	0.99515	0.46897	15.4059
Semnan3	0.4	0.95	0.02-0.05	181664	0.8484	0.921086	85968	0.737633	0.858855	95696	0.970651	0.985216	1953795	0.993148	0.996568	0.331735	14.1144
Semnan3	0.4	0.99	0.02-0.05	147912	0.886529	0.941557	64189	0.778836	0.882517	83723	0.984978	0.992461	1780905	0.995955	0.997975	0.196535	11.7483
Semnan3	0.5	0.7	0.02-0.05	237678	0.79594	0.892155	129340	0.709809	0.842502	108338	0.920981	0.959678	2079660	0.981675	0.990795	0.896981	15.7498
Semnan3	0.5	0.8	0.02-0.05	227787	0.820761	0.905959	121534	0.734939	0.857286	106253	0.938725	0.968878	2062660	0.986094	0.993023	0.680042	14.2714
Semnan3	0.5	0.9	0.02-0.05	211496	0.85108	0.92254	108943	0.765358	0.874847	102553	0.958932	0.979251	2026682	0.99047	0.995223	0.465435	12.5153
Semnan3	0.5	0.95	0.02-0.05	195121	0.8732	0.934452	96759	0.786692	0.886957	98362	0.973008	0.986412	1979829	0.993056	0.996522	0.338927	11.3043
Semnan3	0.5	0.99	0.02-0.05	162950	0.90283	0.950173	75388	0.819805	0.905431	87562	0.984848	0.992395	1835918	0.995603	0.997799	0.215503	9.45689
Semnan3	0.75	0.7	0.02-0.05	250946	0.846688	0.920156	140070	0.783544	0.88518	110876	0.937995	0.968502	2089179	0.983856	0.991895	0.795656	11.482
Semnan3	0.75	0.8	0.02-0.05	243242	0.866201	0.930699	134035	0.805707	0.897612	109207	0.950238	0.974801	2076602	0.987222	0.99359	0.628881	10.2388
Semnan3	0.75	0.9	0.02-0.05	229630	0.889461	0.943113	123645	0.830686	0.91142	105985	0.966269	0.98299	2049919	0.990823	0.995401	0.451918	8.85804
Semnan3	0.75	0.95	0.02-0.05	215967	0.904096	0.950839	113380	0.84599	0.919777	102587	0.975561	0.987705	2015861	0.992938	0.996463	0.347572	8.02229
Semnan3	0.75	0.99	0.02-0.05	188391	0.926036	0.962308	94542	0.8713	0.933435	93849	0.986562	0.993258	1912240	0.995286	0.99764	0.232379	6.65653
Semnan3	1	0.7	0.02-0.05	258219	0.875024	0.935427	145930	0.824534	0.908039	112289	0.947877	0.97359	2095138	0.985242	0.992594	0.730377	9.19613
Semnan3	1	0.8	0.02-0.05	251964	0.890522	0.943675	141093	0.842385	0.917815	110871	0.957988	0.978769	2084801	0.988144	0.994054	0.586571	8.21847
Semnan3	1	0.9	0.02-0.05	240867	0.908885	0.953355	132613	0.862825	0.928884	108254	0.970517	0.985148	2063607	0.991069	0.995525	0.441873	7.11164
Semnan3	1	0.95	0.02-0.05	229164	0.920239	0.959291	123908	0.874924	0.935374	105256	0.978244	0.989062	2036439	0.99282	0.996404	0.355384	6.46264
Semnan3	1	0.99	0.02-0.05	205364	0.936026	0.967484	107648	0.893091	0.945035	97716	0.987008	0.993483	1955322	0.994926	0.99746	0.251295	5.49649
Semnan3	2	0.7	0.02-0.05	271409	0.921507	0.959951	156650	0.890415	0.943618	114759	0.966647	0.983182	2105453	0.98791	0.993937	0.602582	5.63821
Semnan3	2	0.8	0.02-0.05	268001	0.930463	0.964605	154093	0.901201	0.949316	113908	0.97237	0.986088	2099567	0.989775	0.994874	0.509638	5.06838
Semnan3	2	0.9	0.02-0.05	261861	0.940306	0.969694	149490	0.9129	0.955458	112371	0.978721	0.989303	2087745	0.991687	0.995835	0.414086	4.4542
Semnan3	2	0.95	0.02-0.05	255010	0.946926	0.973101	144441	0.920613	0.959486	110569	0.983035	0.991481	2072805	0.992942	0.996465	0.351854	4.05142
Semnan3	2	0.99	0.02-0.05	240496	0.956087	0.977797	134952	0.931873	0.965336	105544	0.988447	0.994207	2028061	0.994442	0.997217	0.277474	3.46643
Semnan3	4	0.7	0.02-0.05	279399	0.95048	0.974925	163093	0.930556	0.964653	116306	0.979513	0.989704	2112288	0.99017	0.995073	0.492242	3.53465
Semnan3	4	0.8	0.02-0.05	277828	0.955043	0.977263	161983	0.935892	0.967415	115845	0.982822	0.991374	2108908	0.991294	0.995638	0.435854	3.2585
Semnan3	4	0.9	0.02-0.05	275066	0.960575	0.980089	160007	0.942621	0.970887	115059	0.986408	0.993181	2102473	0.992595	0.996291	0.370659	2.91132
Semnan3	4	0.95	0.02-0.05	271764	0.964069	0.98187	157752	0.947144	0.973213	114012	0.988246	0.994106	2094450	0.993428	0.996709	0.32893	2.67869
Semnan3	4	0.99	0.02-0.05	265037	0.969195	0.984477	153738	0.953853	0.976654	111299	0.991004	0.995492	2071146	0.994543	0.997268	0.273062	2.33462
Semnan3	0.1	0.7	0.05-0.1	241887	0.537077	0.732855	85873	0.285571	0.534388	156014	0.848535	0.921159	1549561	0.957856	0.978701	1.88777	46.5612
Semnan3	0.1	0.8	0.05-0.1	215694	0.582523	0.763232	68351	0.288718	0.537325	147343	0.898994	0.948153	1482840	0.972973	0.986394	1.18537	46.2675
Semnan3	0.1	0.9	0.05-0.1	176848	0.65975	0.81225	46712	0.308632	0.555546	130136	0.948206	0.973758	1332388	0.985599	0.992773	0.621679	44.4454
Semnan3	0.1	0.95	0.05-0.1	141962	0.729297	0.853989	31968	0.342741	0.585441	109994	0.970921	0.985353	1148640	0.991072	0.995526	0.392485	41.4559
Semnan3	0.1	0.99	0.05-0.1	79239	0.851164	0.922585	14314	0.481	0.693541	64925	0.990093	0.995034	707061	0.995756	0.997876	0.199161	30.6459
Semnan3	0.15	0.7	0.05-0.1	270357	0.624323	0.790141	108597	0.414568	0.64387	161760	0.869247	0.932334	1569132	0.959149	0.979361	1.90804	35.613
Semnan3	0.15	0.8	0.05-0.1	245678	0.669426	0.818185	91574	0.434901	0.65947	154104	0.911499	0.954725	1514983	0.972606	0.986208	1.26615	34.053
Semnan3	0.15	0.9	0.05-0.1	207115	0.732995	0.856151	67781	0.468433	0.684422	139334	0.95098	0.975182	1396394	0.984488	0.992214	0.712309	31.5578
Semnan3	0.15	0.95	0.05-0.1	172983	0.787846	0.887607	50473	0.511524	0.715209	122510	0.971156	0.985473	1250366	0.99017	0.995073	0.455779	28.4791
Semnan3	0.15	0.99	0.05-0.1	108410	0.877499	0.936749	26705	0.632409	0.795241	81705	0.98922	0.994595	877657	0.995182	0.997588	0.227928	20.4759
Semnan3	0.2	0.7	0.05-0.1	296685	0.701873	0.837778	129213	0.534978	0.731422	167472	0.890471	0.943648	1587452	0.962174	0.980905	1.80784	26.8578
Semnan3	0.2	0.8	0.05-0.1	273181	0.741706	0.861224	112485	0.56214	0.74976	160696	0.924013	0.961256	1544149	0.973724	0.986774	1.24885	25.024
Semnan3	0.2	0.9	0.05-0.1	236297	0.796265	0.892337	88516	0.60608	0.778512	147781	0.95645	0.977983	1451429	0.984262	0.9921	0.744708	22.1488
Semnan3	0.2	0.95	0.05-0.1	202817	0.838238	0.915553	69255	0.646372	0.803973	133562	0.973279	0.986549	1337741	0.989229	0.9946	0.509893	19.6027
Semnan3	0.2	0.99	0.05-0.1	139524	0.89878	0.94804	41500	0.729762	0.854261	98024	0.988531	0.994249	1028438	0.993972	0.996981	0.290469	14.5739
Semnan3	0.25	0.7	0.05-0.1	309858	0.741562	0.86114	139539	0.596941	0.77262	170319	0.903156	0.950345	1598202	0.964254	0.981964	1.72307	22.738
Semnan3	0.25	0.8	0.05-0.1	288556	0.777183	0.88158	124409	0.626666	0.791622	164147	0.930574	0.964663	1560789	0.974592	0.987214	1.22014	20.8378
Semnan3	0.25	0.9	0.05-0.1	253580	0.826239	0.908977	101034	0.671922	0.819709	152546	0.959687	0.979636	1480231	0.984112	0.992024	0.7632	18.0291
Semnan3	0.25	0.95	0.05-0.1	221281	0.86204	0.928461	81757	0.710787	0.843082	139524	0.974234	0.987033	1381196	0.988936	0.994452	0.532268	15.6918
Semnan3	0.25	0.99	0.05-0.1	159333	0.9121	0.955039	51849	0.779454	0.882867	107484	0.988526	0.994246	1108691	0.993668	0.996829	0.307613	11.7133
Semnan3	0.3	0.7	0.05-0.1	324395	0.778266	0.882194	150783	0.656423	0.8102	173612	0.913881	0.955971	1608860	0.966167	0.982938	1.64756	18.98
Semnan3	0.3	0.8	0.05-0.1	305441	0.811094	0.900607	137128	0.687971	0.82944	168313	0.937596	0.968296	1577015	0.97533	0.987588	1.19529	17.056
Semnan3	0.3	0.9	0.05-0.1	273062	0.85315	0.923661	115130	0.731666	0.855375	157932	0.961845	0.980737	1509047	0.983808	0.991871	0.784234	14.4625
Semnan3	0.3	0.95	0.05-0.1	241878	0.881201	0.938723	95819	0.76205	0.872955	146059	0.97522	0.987532	1425199	0.988542	0.994254	0.555971	12.7045
Semnan3	0.3	0.99	0.05-0.1	181021	0.923632	0.961058	64471	0.821091	0.906141	116550	0.98882	0.994395	1190442	0.993333	0.996661	0.326289	9.38594
Semnan3	0.4	0.7	0.05-0.1	341392	0.820298	0.905703	164022	0.725264	0.851624	177370	0.925839	0.962205	1621598	0.968594	0.984172	1.53814	14.8376
Semnan3	0.4	0.8	0.05-0.1	324935	0.84836	0.921065	152030	0.755051	0.868937	172905	0.945473	0.972354	1596578	0.976295	0.988076	1.15831	13.1064
Semnan3	0.4	0.9	0.05-0.1	296618	0.881465	0.938864	132508	0.791456	0.889638	164110	0.965839	0.982771	1542957	0.98395	0.991943	0.783083	11.0362
Semnan3	0.4	0.95	0.05-0.1	268614	0.904294	0.950944	114388	0.81801	0.904439	154226	0.977423	0.988647	1477151	0.988232	0.994099	0.575352	9.55611
Semnan3	0.4	0.99	0.05-0.1	212538	0.936223	0.967586	83529	0.861695	0.928275	129009	0.989755	0.994864	1287793	0.992822	0.996404	0.352999	7.17247
Semnan3	0.5	0.7	0.05-0.1	353023	0.847719	0.920717	172995	0.76894	0.876892	180028	0.935407	0.967165	1630904	0.970771	0.985277	1.43541	12.3108
Semnan3	0.5	0.8	0.05-0.1	338745	0.872356	0.934	162533	0.797123	0.892818	176212	0.951607	0.975503	1609584	0.977491	0.988681	1.10435	10.7182
Semnan3	0.5	0.9	0.05-0.1	313984	0.900621	0.949011	145397	0.830135	0.911117	168587	0.968881	0.984317	1565511	0.984194	0.992065	0.774719	8.88828
Semnan3	0.5	0.95	0.05-0.1	288482	0.919922	0.959126	128654	0.853211	0.923694	159828	0.979474	0.989684	1510578	0.988075	0.99402	0.585727	7.63056
Semnan3	0.5	0.99	0.05-0.1	235948	0.945889	0.972568	98571	0.889694	0.943236	137377	0.989557	0.994765	1352266	0.992115	0.99605	0.389084	5.67639
Semnan3	0.75	0.7	0.05-0.1	369512	0.887963	0.942318	185786	0.833058	0.91272	183726	0.949193	0.974265	1643524	0.974083	0.986956	1.28167	8.72799
Semnan3	0.75	0.8	0.05-0.1	358697	0.906384	0.952042	177977	0.855026	0.924676	180720	0.961622	0.980623	1628372	0.979343	0.989617	1.02183	7.53241
Semnan3	0.75	0.9	0.05-0.1	339282	0.927015	0.962816	164372	0.880504	0.938352	174910	0.974167	0.986999	1596606	0.984584	0.992262	0.761719	6.16483
Semnan3	0.75	0.95	0.05-0.1	318658	0.939746	0.969405	150584	0.896207	0.946682	168074	0.981507	0.99071	1556966	0.987764	0.993863	0.605128	5.33178
Semnan3	0.75	0.99	0.05-0.1	274469	0.956063	0.977785	124348	0.918126	0.958189	150121	0.989295	0.994633	1442618	0.991351	0.995666	0.429035	4.18112
Semnan3	1	0.7	0.05-0.1	378829	0.908817	0.953319	192756	0.864587	0.929832	186073	0.958313	0.978935	1651529	0.976492	0.988176	1.16606	7.01682
Semnan3	1	0.8	0.05-0.1	370209	0.923258	0.960863	186599	0.882956	0.939657	183610	0.967111	0.983418	1639431	0.980667	0.990286	0.958439	6.03428
Semnan3	1	0.9	0.05-0.1	354319	0.93979	0.969428	175493	0.903815	0.950692	178826	0.977223	0.988546	1614623	0.985083	0.992514	0.739983	4.93079
Semnan3	1	0.95	0.05-0.1	337292	0.949656	0.974503	164069	0.916436	0.957307	173223	0.982814	0.99137	1583731	0.987708	0.993835	0.609934	4.26931
Semnan3	1	0.99	0.05-0.1	299859	0.962	0.980816	141889	0.932915	0.965875	157970	0.9893	0.994636	1492256	0.990845	0.995412	0.454881	3.41248
Semnan3	2	0.7	0.05-0.1	394922	0.943708	0.971446	205087	0.91841	0.958337	189835	0.972231	0.986018	1664889	0.980597	0.990251	0.969257	4.1663
Semnan3	2	0.8	0.05-0.1	390420	0.951384	0.975389	202015	0.928101	0.96338	188405	0.977336	0.988603	1658167	0.983234	0.991581	0.837771	3.662
Semnan3	2	0.9	0.05-0.1	381923	0.960594	0.980099	196297	0.939888	0.969478	185626	0.983244	0.991587	1644647	0.986033	0.992992	0.69792	3.0522
Semnan3	2	0.95	0.05-0.1	372396	0.966091	0.982899	190000	0.946577	0.972922	182396	0.987067	0.993513	1627965	0.987878	0.99392	0.605598	2.7078
Semnan3	2	0.99	0.05-0.1	350519	0.973263	0.986541	177164	0.956139	0.977823	173355	0.991244	0.995612	1578617	0.990359	0.995168	0.481825	2.21766
Semnan3	4	0.7	0.05-0.1	404615	0.965986	0.982846	212399	0.95115	0.975269	192216	0.982787	0.991356	1673277	0.984205	0.992071	0.791756	2.47308
Semnan3	4	0.8	0.05-0.1	402614	0.969595	0.98468	211140	0.955834	0.977667	191474	0.985117	0.99253	1669610	0.985718	0.992833	0.715727	2.23325
Semnan3	4	0.9	0.05-0.1	398716	0.973964	0.986896	208638	0.961275	0.980446	190078	0.988184	0.994075	1662466	0.987553	0.993757	0.623648	1.95537
Semnan3	4	0.95	0.05-0.1	394265	0.976837	0.988351	205822	0.964929	0.982308	188443	0.990098	0.995037	1653856	0.98877	0.994369	0.562466	1.76921
Semnan3	4	0.99	0.05-0.1	384236	0.980834	0.99037	200511	0.970363	0.98507	183725	0.992456	0.996221	1628308	0.990467	0.995222	0.477349	1.493
Semnan3	0.1	0.7	0.1-0.2	423574	0.617556	0.785847	154071	0.387875	0.622796	269503	0.854086	0.924168	1439038	0.925315	0.961933	3.43459	37.7204
Semnan3	0.1	0.8	0.1-0.2	365217	0.678209	0.823535	120800	0.417244	0.645944	244417	0.908274	0.953034	1326737	0.952452	0.975937	2.16648	35.4056
Semnan3	0.1	0.9	0.1-0.2	279575	0.762559	0.873246	80803	0.479992	0.692815	198772	0.953829	0.976642	1111219	0.973877	0.986852	1.18651	30.7185
Semnan3	0.1	0.95	0.1-0.2	209584	0.828575	0.910261	54433	0.554864	0.744892	155151	0.974461	0.987148	890839	0.983385	0.991658	0.768376	25.5108
Semnan3	0.1	0.99	0.1-0.2	100048	0.91353	0.955787	23534	0.72068	0.848929	76514	0.988597	0.994282	470344	0.990727	0.995353	0.447026	15.1071
Semnan3	0.15	0.7	0.1-0.2	476145	0.688633	0.829839	191885	0.509222	0.713598	284260	0.869297	0.932361	1483596	0.927429	0.963031	3.4522	28.6402
Semnan3	0.15	0.8	0.1-0.2	423121	0.741613	0.86117	159762	0.547669	0.740047	263359	0.914123	0.956098	1395174	0.950954	0.975169	2.31892	25.9953
Semnan3	0.15	0.9	0.1-0.2	342249	0.811428	0.900793	116347	0.611905	0.782244	225902	0.954637	0.977055	1223419	0.97143	0.985612	1.35229	21.7756
Semnan3	0.15	0.95	0.1-0.2	271886	0.859503	0.927094	85640	0.672709	0.820189	186246	0.972592	0.986201	1038415	0.980554	0.990229	0.929914	17.9811
Semnan3	0.15	0.99	0.1-0.2	152312	0.92573	0.962149	44017	0.794357	0.891267	108295	0.988611	0.994289	649566	0.988813	0.994391	0.546898	10.8733
Semnan3	0.2	0.7	0.1-0.2	526131	0.75599	0.869477	227195	0.620671	0.787827	298936	0.890796	0.94382	1525423	0.933527	0.966192	3.2181	21.2173
Semnan3	0.2	0.8	0.1-0.2	478408	0.800513	0.894714	197105	0.661218	0.813153	281303	0.926114	0.962348	1455932	0.953305	0.976373	2.24747	18.6847
Semnan3	0.2	0.9	0.1-0.2	402600	0.854652	0.924474	153831	0.719306	0.848119	248769	0.95839	0.978974	1320067	0.971036	0.985411	1.39165	15.1881
Semnan3	0.2	0.95	0.1-0.2	335050	0.892417	0.944678	119789	0.768482	0.876631	215261	0.974815	0.987327	1170628	0.97993	0.989914	0.970811	12.3369
Semnan3	0.2	0.99	0.1-0.2	211223	0.937837	0.96842	69243	0.84519	0.919342	141980	0.988645	0.994306	823622	0.988245	0.994105	0.576294	8.0658
Semnan3	0.25	0.7	0.1-0.2	550813	0.787254	0.887273	244808	0.673177	0.820474	306005	0.900774	0.949091	1546818	0.937297	0.968141	3.05813	17.9526
Semnan3	0.25	0.8	0.1-0.2	507369	0.828089	0.909994	216915	0.714182	0.845093	290454	0.931922	0.965361	1486850	0.954881	0.97718	2.19302	15.4907
Semnan3	0.25	0.9	0.1-0.2	437072	0.875898	0.935894	175451	0.767618	0.876138	261621	0.961878	0.980754	1368848	0.970875	0.98533	1.41711	12.3862
Semnan3	0.25	0.95	0.1-0.2	372316	0.907321	0.952534	141337	0.809259	0.899588	230979	0.976381	0.98812	1236991	0.979217	0.989554	1.01562	10.0412
Semnan3	0.25	0.99	0.1-0.2	250041	0.946047	0.97265	88085	0.87353	0.934629	161956	0.989342	0.994657	921996	0.987126	0.993542	0.633812	6.53715
Semnan3	0.3	0.7	0.1-0.2	576511	0.817104	0.903938	263182	0.72099	0.849111	313329	0.913507	0.955775	1567025	0.941945	0.970539	2.84281	15.0889
Semnan3	0.3	0.8	0.1-0.2	538292	0.852137	0.923113	238329	0.758629	0.870993	299963	0.939333	0.969192	1517619	0.957222	0.978377	2.08891	12.9007
Semnan3	0.3	0.9	0.1-0.2	474452	0.893807	0.945414	199879	0.808171	0.898983	274573	0.965007	0.982347	1416941	0.971422	0.985608	1.40138	10.1017
Semnan3	0.3	0.95	0.1-0.2	413398	0.919604	0.95896	166330	0.843165	0.91824	247068	0.977072	0.98847	1302783	0.978601	0.989243	1.05117	8.176
Semnan3	0.3	0.99	0.1-0.2	294028	0.95278	0.976104	110699	0.895895	0.946517	183329	0.989791	0.994883	1022698	0.986507	0.993231	0.668428	5.34826
Semnan3	0.4	0.7	0.1-0.2	607183	0.852568	0.923346	284828	0.779112	0.882673	322355	0.926474	0.962535	1592422	0.946887	0.973081	2.61738	11.7327
Semnan3	0.4	0.8	0.1-0.2	575193	0.881978	0.939137	263819	0.812155	0.901197	311374	0.948432	0.973875	1553432	0.959583	0.979583	1.98889	9.88034
Semnan3	0.4	0.9	0.1-0.2	520309	0.914653	0.956375	230179	0.852759	0.923449	290130	0.96868	0.984216	1473924	0.97166	0.985728	1.39473	7.65506
Semnan3	0.4	0.95	0.1-0.2	466001	0.934972	0.966939	199148	0.880162	0.938169	266853	0.979282	0.989587	1382871	0.978013	0.988945	1.08353	6.18308
Semnan3	0.4	0.99	0.1-0.2	354885	0.96026	0.979928	144405	0.920558	0.959457	210480	0.989003	0.994486	1146481	0.984861	0.992402	0.750981	4.0543
Semnan3	0.5	0.7	0.1-0.2	627160	0.874891	0.935356	299012	0.814212	0.902337	328148	0.936288	0.96762	1608997	0.950812	0.975096	2.43234	9.76628
Semnan3	0.5	0.8	0.1-0.2	600407	0.89939	0.948362	281703	0.843274	0.918299	318704	0.953791	0.976622	1576472	0.961606	0.980615	1.89731	8.17007
Semnan3	0.5	0.9	0.1-0.2	552638	0.927486	0.963061	251897	0.878901	0.937497	300741	0.97135	0.985571	1511401	0.971967	0.985884	1.38526	6.2503
Semnan3	0.5	0.95	0.1-0.2	504322	0.945031	0.972127	223397	0.902391	0.949942	280925	0.981134	0.990522	1435945	0.977957	0.988917	1.09189	5.00576
Semnan3	0.5	0.99	0.1-0.2	401086	0.965212	0.982452	170872	0.933844	0.966356	230214	0.989528	0.99475	1232939	0.984215	0.992076	0.784988	3.36442
Semnan3	0.75	0.7	0.1-0.2	655567	0.907476	0.952615	319057	0.865692	0.930426	336510	0.94995	0.974654	1632051	0.957295	0.978414	2.12353	6.95741
Semnan3	0.75	0.8	0.1-0.2	635625	0.925701	0.962134	306017	0.888528	0.942617	329608	0.962343	0.980991	1608822	0.965317	0.982505	1.72384	5.73825
Semnan3	0.75	0.9	0.1-0.2	599004	0.945423	0.972329	282906	0.913756	0.955906	316098	0.975182	0.987513	1562397	0.973183	0.986501	1.33355	4.40944
Semnan3	0.75	0.95	0.1-0.2	560217	0.957567	0.978554	259739	0.930268	0.964504	300478	0.982145	0.991032	1506728	0.977903	0.98889	1.09978	3.5496
Semnan3	0.75	0.99	0.1-0.2	474237	0.971415	0.985604	214346	0.949934	0.974646	259891	0.989684	0.994829	1354990	0.983316	0.991623	0.832501	2.53544
Semnan3	1	0.7	0.1-0.2	670979	0.924053	0.961277	329862	0.89053	0.943679	341117	0.958304	0.97893	1645464	0.961351	0.980485	1.92641	5.63211
Semnan3	1	0.8	0.1-0.2	655296	0.938817	0.968926	319685	0.909234	0.953538	335611	0.968359	0.984052	1627267	0.967717	0.983726	1.60889	4.64622
Semnan3	1	0.9	0.1-0.2	626407	0.954802	0.977139	301570	0.930128	0.964431	324837	0.978597	0.989241	1590844	0.974224	0.987028	1.28454	3.55686
Semnan3	1	0.95	0.1-0.2	594627	0.964042	0.981856	282408	0.942267	0.970704	312219	0.984395	0.992167	1547461	0.978183	0.989031	1.08777	2.92956
Semnan3	1	0.99	0.1-0.2	521162	0.975112	0.987478	243330	0.958491	0.979026	277832	0.990026	0.995001	1425294	0.982818	0.991372	0.8587	2.09742
Semnan3	2	0.7	0.1-0.2	697707	0.953754	0.976603	348801	0.935583	0.967255	348906	0.972455	0.986131	1667353	0.968277	0.984011	1.59097	3.27446
Semnan3	2	0.8	0.1-0.2	689669	0.961317	0.980468	343708	0.945019	0.972121	345961	0.97793	0.988904	1657483	0.971936	0.985868	1.40714	2.78789
Semnan3	2	0.9	0.1-0.2	674262	0.969845	0.984807	334237	0.955816	0.977659	340025	0.983938	0.991937	1638044	0.97601	0.987932	1.20243	2.23415
Semnan3	2	0.95	0.1-0.2	656549	0.975088	0.987465	323750	0.962509	0.981075	332799	0.987563	0.993762	1614429	0.978697	0.989291	1.06774	1.89245
Semnan3	2	0.99	0.1-0.2	614448	0.981328	0.99062	301928	0.971073	0.98543	312520	0.991391	0.995686	1546820	0.982126	0.991023	0.895695	1.45696
Semnan3	4	0.7	0.1-0.2	713720	0.972655	0.986233	360166	0.962968	0.981309	353554	0.982675	0.9913	1680056	0.973527	0.986674	1.33041	1.86908
Semnan3	4	0.8	0.1-0.2	710094	0.976561	0.988211	358026	0.967589	0.983661	352068	0.985815	0.992882	1675160	0.975851	0.987851	1.21305	1.63391
Semnan3	4	0.9	0.1-0.2	703148	0.980579	0.990242	354049	0.972435	0.986121	349099	0.988944	0.994457	1665163	0.978272	0.989076	1.09092	1.3879
Semnan3	4	0.95	0.1-0.2	694936	0.983355	0.991642	349489	0.975823	0.987837	345447	0.991063	0.995522	1652858	0.980097	0.989999	0.999019	1.21625
Semnan3	4	0.99	0.1-0.2	675575	0.986978	0.993468	340623	0.980993	0.990451	334952	0.993121	0.996555	1618228	0.98254	0.991231	0.875942	0.954909
Semnan3	0.1	0.7	0.2-0.5	992918	0.677792	0.823281	444758	0.55401	0.744319	548160	0.811475	0.900819	1535959	0.828873	0.910425	8.39721	25.5681
Semnan3	0.1	0.8	0.2-0.5	799900	0.751542	0.866915	342306	0.619037	0.786789	457594	0.880602	0.938404	1311813	0.8852	0.940851	5.56919	21.3211
Semnan3	0.1	0.9	0.2-0.5	553622	0.834234	0.913364	225433	0.714082	0.845034	328189	0.935242	0.967079	979621	0.929324	0.964015	3.4331	15.4966
Semnan3	0.1	0.95	0.2-0.5	380562	0.887644	0.942148	151007	0.791445	0.889632	229555	0.960817	0.980213	716993	0.94991	0.974633	2.4567	11.0368
Semnan3	0.1	0.99	0.2-0.5	153978	0.944421	0.971813	61188	0.893721	0.945368	92790	0.980252	0.990077	331105	0.967151	0.983438	1.63601	5.4632
Semnan3	0.15	0.7	0.2-0.5	1176101	0.736775	0.858356	556339	0.647879	0.80491	619762	0.833133	0.912761	1696516	0.839516	0.916251	7.97549	19.509
Semnan3	0.15	0.8	0.2-0.5	998158	0.799687	0.894252	456346	0.70911	0.842086	541812	0.890154	0.94348	1510040	0.887301	0.941966	5.55556	15.7914
Semnan3	0.15	0.9	0.2-0.5	751113	0.868933	0.932166	329717	0.791235	0.889514	421396	0.937995	0.968502	1215093	0.927508	0.963072	3.57231	11.0486
Semnan3	0.15	0.95	0.2-0.5	559931	0.909957	0.953917	240668	0.848784	0.921295	319263	0.960551	0.980077	959630	0.946322	0.972791	2.65618	7.87052
Semnan3	0.15	0.99	0.2-0.5	276434	0.952586	0.976005	119244	0.918425	0.958345	157190	0.979789	0.989843	527742	0.964322	0.981999	1.78036	4.16549
Semnan3	0.2	0.7	0.2-0.5	1335047	0.789429	0.888498	654320	0.723741	0.85073	680727	0.861377	0.928104	1831951	0.85795	0.926256	7.09189	14.927
Semnan3	0.2	0.8	0.2-0.5	1179307	0.841166	0.917151	562832	0.776866	0.8814	616475	0.907107	0.952422	1682110	0.895845	0.946491	5.17025	11.86
Semnan3	0.2	0.9	0.2-0.5	948689	0.895917	0.946529	438045	0.84198	0.917595	510644	0.946426	0.972844	1431566	0.929327	0.964016	3.5039	8.24054
Semnan3	0.2	0.95	0.2-0.5	754932	0.927707	0.963175	341039	0.884216	0.940328	413893	0.965999	0.982853	1199246	0.946718	0.972995	2.64904	5.96723
Semnan3	0.2	0.99	0.2-0.5	430410	0.961533	0.980578	194127	0.93728	0.968132	236283	0.98217	0.991045	752776	0.962589	0.981116	1.87343	3.18676
Semnan3	0.25	0.7	0.2-0.5	1416451	0.815816	0.903226	704897	0.760002	0.871781	711554	0.877398	0.936695	1898581	0.867916	0.93162	6.60924	12.8219
Semnan3	0.25	0.8	0.2-0.5	1276909	0.862261	0.92858	622837	0.808602	0.899223	654072	0.918481	0.958374	1767067	0.901396	0.949419	4.91133	10.0777
Semnan3	0.25	0.9	0.2-0.5	1060596	0.910391	0.954144	501861	0.865819	0.930494	558735	0.953426	0.976436	1544148	0.931847	0.965322	3.39209	6.9506
Semnan3	0.25	0.95	0.2-0.5	871763	0.937594	0.968294	404679	0.902449	0.949973	467084	0.96973	0.984749	1329505	0.9471	0.973191	2.63853	5.0027
Semnan3	0.25	0.99	0.2-0.5	535838	0.966189	0.982949	248065	0.946444	0.972854	287773	0.98371	0.991821	891104	0.961673	0.980649	1.91945	2.71465
Semnan3	0.3	0.7	0.2-0.5	1498408	0.839187	0.916071	756436	0.793162	0.890596	741972	0.890359	0.943589	1964295	0.876612	0.936276	6.18431	10.9404
Semnan3	0.3	0.8	0.2-0.5	1375500	0.87914	0.937625	682985	0.836193	0.914436	692515	0.92482	0.961675	1852960	0.905624	0.951643	4.71518	8.55639
Semnan3	0.3	0.9	0.2-0.5	1178678	0.921736	0.960071	571547	0.887571	0.94211	607131	0.955734	0.977616	1656952	0.932343	0.965579	3.37954	5.78901
Semnan3	0.3	0.95	0.2-0.5	998793	0.945371	0.972302	475896	0.918296	0.958278	522897	0.971066	0.985427	1463302	0.946377	0.972819	2.68288	4.17224
Semnan3	0.3	0.99	0.2-0.5	661927	0.969541	0.984653	313935	0.953345	0.976394	347992	0.98451	0.992225	1048775	0.960299	0.979948	1.99171	2.36063
Semnan3	0.4	0.7	0.2-0.5	1589826	0.869574	0.932509	814646	0.835073	0.913823	775180	0.908187	0.952989	2035981	0.888697	0.942707	5.59227	8.61768
Semnan3	0.4	0.8	0.2-0.5	1489845	0.90156	0.949505	753892	0.870129	0.932807	735953	0.935557	0.967242	1948549	0.911622	0.954789	4.42892	6.71928
Semnan3	0.4	0.9	0.2-0.5	1320621	0.935072	0.966991	655975	0.909938	0.953907	664646	0.960913	0.980262	1789300	0.933824	0.966346	3.31213	4.60932
Semnan3	0.4	0.95	0.2-0.5	1158885	0.954244	0.976854	567880	0.934098	0.966487	591005	0.974222	0.987027	1624688	0.946215	0.972736	2.69581	3.35126
Semnan3	0.4	0.99	0.2-0.5	835211	0.974044	0.986937	407870	0.9621	0.980867	427341	0.985653	0.9928	1250512	0.959526	0.979554	2.03457	1.9133
Semnan3	0.5	0.7	0.2-0.5	1648633	0.887911	0.94229	852262	0.860456	0.927608	796371	0.918774	0.958527	2081562	0.896516	0.946845	5.20343	7.23921
Semnan3	0.5	0.8	0.2-0.5	1563650	0.915729	0.956937	800619	0.891431	0.944156	763031	0.942308	0.970725	2008708	0.916347	0.95726	4.19829	5.58438
Semnan3	0.5	0.9	0.2-0.5	1418803	0.943961	0.971577	716379	0.924643	0.961584	702424	0.964293	0.981984	1875737	0.935407	0.967164	3.24155	3.84162
Semnan3	0.5	0.95	0.2-0.5	1274005	0.959961	0.979776	636264	0.944497	0.971852	637741	0.975772	0.987812	1733649	0.946465	0.972864	2.68856	2.81476
Semnan3	0.5	0.99	0.2-0.5	969504	0.976788	0.988326	483524	0.967402	0.983566	485980	0.986262	0.993107	1395063	0.958289	0.978922	2.09775	1.6434
Semnan3	0.75	0.7	0.2-0.5	1730885	0.9158	0.956974	904602	0.8964	0.946784	826283	0.937769	0.968385	2146246	0.910617	0.954262	4.50382	5.32159
Semnan3	0.75	0.8	0.2-0.5	1669329	0.935876	0.967407	867580	0.918967	0.958628	801749	0.954704	0.97709	2093470	0.924896	0.961715	3.77969	4.13724
Semnan3	0.75	0.9	0.2-0.5	1559275	0.956259	0.977885	803246	0.94292	0.971041	756029	0.970744	0.985263	1995762	0.939244	0.969146	3.05746	2.89591
Semnan3	0.75	0.95	0.2-0.5	1444072	0.968	0.98387	738663	0.957417	0.978477	705409	0.979271	0.989581	1888006	0.947494	0.973393	2.64236	2.15231
Semnan3	0.75	0.99	0.2-0.5	1188713	0.980326	0.990114	609335	0.973695	0.98676	579378	0.987373	0.993666	1616615	0.956856	0.97819	2.17316	1.32403
Semnan3	1	0.7	0.2-0.5	1776531	0.931294	0.965036	933777	0.916428	0.957303	842754	0.948191	0.973751	2180727	0.917869	0.958055	4.14644	4.26973
Semnan3	1	0.8	0.2-0.5	1728519	0.946926	0.973101	904718	0.93399	0.966431	823801	0.961446	0.980533	2140078	0.929224	0.963963	3.56995	3.35686
Semnan3	1	0.9	0.2-0.5	1640479	0.963105	0.981379	853661	0.952845	0.976138	786818	0.974424	0.987129	2062548	0.940826	0.969962	2.98339	2.3862
Semnan3	1	0.95	0.2-0.5	1545517	0.972437	0.986122	800666	0.96444	0.982059	744851	0.981145	0.990528	1974862	0.947919	0.973611	2.6255	1.79408
Semnan3	1	0.99	0.2-0.5	1326613	0.9823	0.99111	690401	0.977292	0.988581	636212	0.987778	0.99387	1748250	0.956333	0.977923	2.20264	1.14193
Semnan3	2	0.7	0.2-0.5	1852519	0.957925	0.978736	982978	0.951058	0.975222	869541	0.965778	0.98274	2236350	0.931389	0.965085	3.47446	2.47779
Semnan3	2	0.8	0.2-0.5	1828300	0.966605	0.98316	968816	0.96086	0.980235	859484	0.973142	0.986479	2214704	0.937832	0.968417	3.14567	1.97653
Semnan3	2	0.9	0.2-0.5	1782495	0.975459	0.987653	942910	0.970866	0.985325	839585	0.980656	0.990281	2172880	0.945097	0.972161	2.77603	1.46747
Semnan3	2	0.95	0.2-0.5	1729582	0.980921	0.990415	914000	0.977082	0.988475	815582	0.985251	0.992598	2123980	0.949942	0.97465	2.52949	1.15254
Semnan3	2	0.99	0.2-0.5	1603569	0.986814	0.993385	853534	0.984319	0.992128	750035	0.989665	0.994819	1991030	0.95611	0.977809	2.21609	0.787162
Semnan3	4	0.7	0.2-0.5	1897503	0.976119	0.987987	1012250	0.973711	0.986768	885253	0.978884	0.989386	2269256	0.941851	0.97049	2.94702	1.32323
Semnan3	4	0.8	0.2-0.5	1886454	0.980271	0.990086	1006296	0.978164	0.989022	880158	0.982688	0.991306	2257718	0.945832	0.972539	2.74326	1.09783
Semnan3	4	0.9	0.2-0.5	1865961	0.984668	0.992304	995647	0.98288	0.991403	870314	0.98672	0.993338	2236086	0.950393	0.974881	2.50992	0.85972
Semnan3	4	0.95	0.2-0.5	1841277	0.987415	0.993687	983322	0.985851	0.992901	857955	0.989211	0.994591	2210257	0.953687	0.976569	2.34163	0.709949
Semnan3	4	0.99	0.2-0.5	1782873	0.990807	0.995393	959139	0.989832	0.994903	823734	0.991944	0.995964	2140105	0.958133	0.978842	2.11481	0.509723

## Sheet: Table S6 Imputation tranc type 
NAME	COVERAGE	TYPE	GP	MAF tranch	# of correctly imputed Non-reference sites	Non-reference R2	Non-reference concordance	# of correctly imputed heterozygous sites	Heterozygous R2	Heterozygous concordance	# of correctly imputed homozygous alt sites	Homozygous alt R2	Homozygous alt concordance	# of correctly imputed homozygous sites	Homozygous R2	Homozygous concordance	False-positive heteroyzgous rate % (FPR)
Acem2	0.1	Transitions	0.7	0-0.01	28026	0.148192	0.384957	7622	0.021539	0.14676	20404	0.956024	0.977765	6976965	0.998779	0.999389	0.056755
Acem2	0.1	Transitions	0.8	0-0.01	26614	0.145807	0.381847	6278	0.016448	0.128248	20336	0.960865	0.980237	6965003	0.999215	0.999607	0.035307
Acem2	0.1	Transitions	0.9	0-0.01	24730	0.144249	0.379801	4617	0.010673	0.103312	20113	0.969872	0.984821	6931881	0.999588	0.999794	0.017323
Acem2	0.1	Transitions	0.95	0-0.01	23131	0.144919	0.380682	3370	0.006836	0.082679	19761	0.976048	0.987951	6877448	0.999747	0.999874	0.009828
Acem2	0.1	Transitions	0.99	0-0.01	20257	0.152735	0.390813	1972	0.003483	0.059015	18285	0.98561	0.992779	6636590	0.999882	0.999941	0.004204
Acem2	0.1	Transversions	0.7	0-0.01	11004	0.285454	0.534279	2985	0.058089	0.241017	8019	0.95378	0.976617	2705053	0.998977	0.999488	0.046706
Acem2	0.1	Transversions	0.8	0-0.01	10474	0.291429	0.539841	2472	0.048403	0.220007	8002	0.960237	0.979917	2700620	0.999352	0.999676	0.028282
Acem2	0.1	Transversions	0.9	0-0.01	9734	0.304119	0.55147	1818	0.035855	0.189355	7916	0.966985	0.983354	2688179	0.999635	0.999817	0.014617
Acem2	0.1	Transversions	0.95	0-0.01	9118	0.321894	0.567357	1306	0.02566	0.160186	7812	0.973405	0.986613	2667352	0.999759	0.99988	0.008809
Acem2	0.1	Transversions	0.99	0-0.01	8044	0.389619	0.624195	793	0.020247	0.142293	7251	0.982847	0.991386	2574782	0.999882	0.999941	0.003845
Acem2	0.15	Transitions	0.7	0-0.01	30659	0.179781	0.424006	10253	0.039728	0.19932	20406	0.956212	0.977861	6976419	0.99868	0.99934	0.062729
Acem2	0.15	Transitions	0.8	0-0.01	29024	0.177667	0.421505	8701	0.032648	0.180687	20323	0.963627	0.981645	6965476	0.999158	0.999579	0.039221
Acem2	0.15	Transitions	0.9	0-0.01	26675	0.174307	0.417501	6573	0.022831	0.1511	20102	0.971855	0.985827	6936607	0.999518	0.999759	0.021634
Acem2	0.15	Transitions	0.95	0-0.01	24818	0.173472	0.4165	4995	0.015947	0.126283	19823	0.979144	0.989517	6888644	0.9997	0.99985	0.012889
Acem2	0.15	Transitions	0.99	0-0.01	21856	0.179533	0.423714	3253	0.009806	0.099023	18603	0.98638	0.993166	6688249	0.999853	0.999926	0.00595
Acem2	0.15	Transversions	0.7	0-0.01	12061	0.349137	0.590878	4047	0.109823	0.331395	8014	0.955149	0.977317	2704941	0.998884	0.999442	0.052469
Acem2	0.15	Transversions	0.8	0-0.01	11436	0.35681	0.597336	3438	0.097667	0.312517	7998	0.964467	0.982073	2700976	0.999278	0.999639	0.033088
Acem2	0.15	Transversions	0.9	0-0.01	10513	0.372551	0.610369	2584	0.079025	0.281114	7929	0.974517	0.987176	2689907	0.999604	0.999802	0.017321
Acem2	0.15	Transversions	0.95	0-0.01	9781	0.390007	0.624505	1958	0.063567	0.252125	7823	0.981595	0.990755	2671827	0.999756	0.999878	0.010179
Acem2	0.15	Transversions	0.99	0-0.01	8664	0.459307	0.677722	1271	0.056524	0.237748	7393	0.987937	0.99395	2595597	0.999879	0.99994	0.004739
Acem2	0.2	Transitions	0.7	0-0.01	33645	0.217165	0.46601	13200	0.066229	0.25735	20445	0.956384	0.977949	6976894	0.998557	0.999278	0.069524
Acem2	0.2	Transitions	0.8	0-0.01	31859	0.215143	0.463835	11487	0.057457	0.239702	20372	0.962599	0.981121	6966522	0.999045	0.999523	0.045411
Acem2	0.2	Transitions	0.9	0-0.01	29273	0.211699	0.460108	9103	0.044443	0.210815	20170	0.973565	0.986694	6940952	0.999455	0.999728	0.025394
Acem2	0.2	Transitions	0.95	0-0.01	27091	0.208821	0.45697	7211	0.033846	0.183973	19880	0.979398	0.989646	6900358	0.999642	0.999821	0.016359
Acem2	0.2	Transitions	0.99	0-0.01	23818	0.21271	0.461205	4879	0.022436	0.149787	18939	0.986308	0.993131	6733954	0.999814	0.999907	0.008108
Acem2	0.2	Transversions	0.7	0-0.01	13239	0.419804	0.647922	5191	0.180925	0.425352	8048	0.956493	0.978005	2705282	0.998744	0.999372	0.060179
Acem2	0.2	Transversions	0.8	0-0.01	12545	0.428294	0.654442	4525	0.169251	0.411401	8020	0.963617	0.98164	2701554	0.999159	0.999579	0.039665
Acem2	0.2	Transversions	0.9	0-0.01	11491	0.444625	0.666802	3545	0.149026	0.386039	7946	0.974328	0.987081	2692069	0.999534	0.999767	0.021429
Acem2	0.2	Transversions	0.95	0-0.01	10663	0.469251	0.685019	2813	0.135815	0.368531	7850	0.979184	0.989537	2676735	0.999712	0.999856	0.012626
Acem2	0.2	Transversions	0.99	0-0.01	9397	0.543454	0.737193	1916	0.135036	0.367472	7481	0.986242	0.993097	2613418	0.99985	0.999925	0.006237
Acem2	0.25	Transitions	0.7	0-0.01	35810	0.245761	0.495743	15324	0.089143	0.298568	20486	0.959856	0.979723	6977594	0.998532	0.999266	0.07132
Acem2	0.25	Transitions	0.8	0-0.01	34012	0.244435	0.494404	13599	0.080209	0.283212	20413	0.965268	0.982481	6968088	0.998988	0.999494	0.048713
Acem2	0.25	Transitions	0.9	0-0.01	31463	0.241657	0.491586	11228	0.066611	0.258091	20235	0.974409	0.987121	6944613	0.999399	0.999699	0.02846
Acem2	0.25	Transitions	0.95	0-0.01	29195	0.238541	0.488407	9204	0.054081	0.232553	19991	0.979608	0.989751	6908724	0.999602	0.999801	0.018524
Acem2	0.25	Transitions	0.99	0-0.01	25678	0.240037	0.489935	6612	0.039639	0.199097	19066	0.985988	0.992969	6764984	0.999783	0.999892	0.009873
Acem2	0.25	Transversions	0.7	0-0.01	13979	0.47016	0.685682	5919	0.237013	0.48684	8060	0.959348	0.979463	2705537	0.998737	0.999368	0.06106
Acem2	0.25	Transversions	0.8	0-0.01	13325	0.485436	0.696732	5284	0.232819	0.482513	8041	0.967723	0.983729	2702172	0.999139	0.999569	0.041246
Acem2	0.25	Transversions	0.9	0-0.01	12355	0.510204	0.714286	4366	0.224626	0.473947	7989	0.976393	0.988126	2693734	0.999488	0.999744	0.024124
Acem2	0.25	Transversions	0.95	0-0.01	11491	0.534671	0.731212	3606	0.216049	0.464811	7885	0.981985	0.990951	2680379	0.999641	0.999821	0.016749
Acem2	0.25	Transversions	0.99	0-0.01	10155	0.601288	0.775428	2606	0.224667	0.473991	7549	0.987143	0.993551	2625774	0.999799	0.999899	0.009177
Acem2	0.3	Transitions	0.7	0-0.01	37559	0.269004	0.518656	17057	0.109645	0.331127	20502	0.961908	0.980769	6977478	0.998468	0.999234	0.074842
Acem2	0.3	Transitions	0.8	0-0.01	35801	0.26886	0.518517	15358	0.101256	0.318208	20443	0.967735	0.983735	6968952	0.998957	0.999478	0.050499
Acem2	0.3	Transitions	0.9	0-0.01	33140	0.266719	0.516449	12860	0.086874	0.294745	20280	0.975034	0.987438	6947622	0.99935	0.999675	0.031138
Acem2	0.3	Transitions	0.95	0-0.01	30800	0.26288	0.512718	10731	0.072693	0.269616	20069	0.980169	0.990035	6915443	0.999569	0.999784	0.020356
Acem2	0.3	Transitions	0.99	0-0.01	27260	0.263133	0.512965	8007	0.056268	0.237209	19253	0.986224	0.993088	6787212	0.999763	0.999881	0.011064
Acem2	0.3	Transversions	0.7	0-0.01	14726	0.52032	0.721332	6659	0.298017	0.545909	8067	0.963824	0.981745	2705709	0.99875	0.999375	0.060797
Acem2	0.3	Transversions	0.8	0-0.01	14078	0.537401	0.733076	6041	0.299256	0.547043	8037	0.969842	0.984806	2702692	0.999135	0.999568	0.041645
Acem2	0.3	Transversions	0.9	0-0.01	13035	0.560756	0.748837	5051	0.292707	0.541024	7984	0.978558	0.989221	2695071	0.999453	0.999726	0.026189
Acem2	0.3	Transversions	0.95	0-0.01	12176	0.585103	0.76492	4271	0.289128	0.537706	7905	0.982522	0.991223	2682854	0.999642	0.999821	0.016919
Acem2	0.3	Transversions	0.99	0-0.01	10806	0.653427	0.808348	3208	0.313006	0.55947	7598	0.990591	0.995284	2634495	0.999791	0.999895	0.009944
Acem2	0.4	Transitions	0.7	0-0.01	40180	0.304962	0.552234	19654	0.143705	0.379084	20526	0.963332	0.981495	6978535	0.998423	0.999211	0.077492
Acem2	0.4	Transitions	0.8	0-0.01	38457	0.305155	0.552408	17998	0.135849	0.368577	20459	0.968784	0.984268	6970707	0.998885	0.999442	0.054556
Acem2	0.4	Transitions	0.9	0-0.01	35858	0.302401	0.54991	15534	0.121185	0.348116	20324	0.974897	0.987369	6952031	0.999285	0.999643	0.034611
Acem2	0.4	Transitions	0.95	0-0.01	33445	0.298307	0.546175	13305	0.105844	0.325337	20140	0.980527	0.990216	6924523	0.99951	0.999755	0.023592
Acem2	0.4	Transitions	0.99	0-0.01	29932	0.298928	0.546743	10420	0.088049	0.296731	19512	0.988014	0.993989	6819443	0.999705	0.999853	0.014061
Acem2	0.4	Transversions	0.7	0-0.01	15849	0.590094	0.768176	7772	0.392593	0.626572	8077	0.963633	0.981648	2706078	0.998672	0.999336	0.065255
Acem2	0.4	Transversions	0.8	0-0.01	15151	0.607109	0.779172	7092	0.396699	0.62984	8059	0.969449	0.984606	2703300	0.999047	0.999523	0.046662
Acem2	0.4	Transversions	0.9	0-0.01	14177	0.63314	0.795701	6166	0.402996	0.634819	8011	0.97718	0.988524	2696647	0.999392	0.999696	0.029546
Acem2	0.4	Transversions	0.95	0-0.01	13250	0.656423	0.810199	5301	0.405264	0.636604	7949	0.98066	0.990283	2686686	0.999547	0.999773	0.02203
Acem2	0.4	Transversions	0.99	0-0.01	11873	0.714319	0.845174	4168	0.438393	0.662113	7705	0.987656	0.993809	2647320	0.99973	0.999865	0.012993
Acem2	0.5	Transitions	0.7	0-0.01	42294	0.335082	0.578862	21732	0.173876	0.416985	20562	0.963578	0.98162	6979180	0.998357	0.999178	0.081004
Acem2	0.5	Transitions	0.8	0-0.01	40696	0.33541	0.579146	20188	0.166824	0.408441	20508	0.968206	0.983975	6971934	0.998817	0.999408	0.058042
Acem2	0.5	Transitions	0.9	0-0.01	38168	0.334698	0.578531	17769	0.153698	0.392044	20399	0.975838	0.987845	6955421	0.999235	0.999618	0.037238
Acem2	0.5	Transitions	0.95	0-0.01	35745	0.331202	0.575502	15540	0.138824	0.37259	20205	0.980685	0.990296	6931119	0.99945	0.999725	0.026699
Acem2	0.5	Transitions	0.99	0-0.01	32412	0.331916	0.576121	12775	0.122607	0.350153	19637	0.986092	0.993021	6841077	0.999651	0.999825	0.01691
Acem2	0.5	Transversions	0.7	0-0.01	16647	0.645245	0.803272	8557	0.468998	0.684834	8090	0.966502	0.983109	2706315	0.998661	0.99933	0.066024
Acem2	0.5	Transversions	0.8	0-0.01	15991	0.661381	0.813253	7914	0.476729	0.690455	8077	0.969988	0.98488	2703907	0.99901	0.999505	0.048536
Acem2	0.5	Transversions	0.9	0-0.01	14989	0.688979	0.830048	6957	0.49055	0.700393	8032	0.977239	0.988554	2698075	0.999324	0.999662	0.033124
Acem2	0.5	Transversions	0.95	0-0.01	14072	0.712335	0.843999	6098	0.500217	0.70726	7974	0.980963	0.990436	2689220	0.999497	0.999749	0.024499
Acem2	0.5	Transversions	0.99	0-0.01	12781	0.762892	0.873437	5037	0.542766	0.736727	7744	0.986704	0.99333	2655842	0.999669	0.999834	0.016188
Acem2	0.75	Transitions	0.7	0-0.01	45746	0.384649	0.620201	25119	0.226344	0.475757	20627	0.968293	0.984019	6980339	0.998359	0.999179	0.081248
Acem2	0.75	Transitions	0.8	0-0.01	44265	0.385827	0.62115	23688	0.220961	0.470065	20577	0.972119	0.985961	6974167	0.998765	0.999382	0.061002
Acem2	0.75	Transitions	0.9	0-0.01	42030	0.386385	0.621598	21557	0.211132	0.459491	20473	0.978093	0.988986	6960818	0.99916	0.99958	0.0414
Acem2	0.75	Transitions	0.95	0-0.01	39726	0.383038	0.618901	19366	0.196993	0.443838	20360	0.981117	0.990513	6941447	0.999379	0.99969	0.030489
Acem2	0.75	Transitions	0.99	0-0.01	36480	0.382703	0.61863	16583	0.181404	0.425915	19897	0.98637	0.993162	6873531	0.999581	0.999791	0.020524
Acem2	0.75	Transversions	0.7	0-0.01	18079	0.73652	0.858208	9961	0.603712	0.776989	8118	0.969196	0.984477	2706954	0.998649	0.999324	0.066968
Acem2	0.75	Transversions	0.8	0-0.01	17495	0.752567	0.867506	9404	0.618042	0.786156	8091	0.972405	0.986106	2705021	0.998955	0.999477	0.051729
Acem2	0.75	Transversions	0.9	0-0.01	16601	0.77718	0.881578	8550	0.63994	0.799963	8051	0.977532	0.988702	2700497	0.999269	0.999634	0.036165
Acem2	0.75	Transversions	0.95	0-0.01	15716	0.799092	0.89392	7713	0.65848	0.811468	8003	0.982003	0.990961	2693826	0.999428	0.999714	0.028242
Acem2	0.75	Transversions	0.99	0-0.01	14492	0.836195	0.914437	6633	0.699109	0.836128	7859	0.9859	0.992925	2669044	0.999601	0.9998	0.019778
Acem2	1	Transitions	0.7	0-0.01	47934	0.416151	0.645098	27246	0.261199	0.511077	20688	0.971061	0.985424	6981236	0.998334	0.999167	0.082739
Acem2	1	Transitions	0.8	0-0.01	46629	0.417491	0.646135	25992	0.257122	0.507072	20637	0.974338	0.987086	6975907	0.998733	0.999367	0.06282
Acem2	1	Transitions	0.9	0-0.01	44549	0.418168	0.646659	24018	0.249035	0.499034	20531	0.977872	0.988874	6964368	0.999102	0.999551	0.044464
Acem2	1	Transitions	0.95	0-0.01	42360	0.415777	0.644808	21933	0.236779	0.4866	20427	0.981368	0.99064	6948449	0.99932	0.99966	0.033622
Acem2	1	Transitions	0.99	0-0.01	39661	0.419482	0.647675	19575	0.22787	0.477358	20086	0.985912	0.992931	6892895	0.999529	0.999764	0.023323
Acem2	1	Transversions	0.7	0-0.01	18910	0.792114	0.890008	10768	0.687998	0.829456	8142	0.970457	0.985118	2707355	0.998631	0.999315	0.067954
Acem2	1	Transversions	0.8	0-0.01	18445	0.81051	0.900283	10321	0.709163	0.842118	8124	0.973933	0.98688	2705704	0.998929	0.999464	0.053119
Acem2	1	Transversions	0.9	0-0.01	17643	0.831864	0.912066	9557	0.733224	0.856285	8086	0.976433	0.988146	2702043	0.999194	0.999597	0.039917
Acem2	1	Transversions	0.95	0-0.01	16753	0.849643	0.921761	8716	0.752296	0.86735	8037	0.978215	0.989048	2696577	0.999366	0.999683	0.031326
Acem2	1	Transversions	0.99	0-0.01	15646	0.879019	0.93756	7742	0.79026	0.888965	7904	0.981289	0.9906	2676939	0.99953	0.999765	0.023305
Acem2	2	Transitions	0.7	0-0.01	52127	0.480841	0.693427	31373	0.335635	0.57934	20754	0.974851	0.987345	6983464	0.998373	0.999186	0.081226
Acem2	2	Transitions	0.8	0-0.01	51196	0.483436	0.695296	30476	0.334943	0.578742	20720	0.976019	0.987937	6979728	0.998697	0.999348	0.065046
Acem2	2	Transitions	0.9	0-0.01	49711	0.486469	0.697473	29056	0.332467	0.576599	20655	0.978471	0.989177	6971934	0.99902	0.99951	0.048901
Acem2	2	Transitions	0.95	0-0.01	48041	0.485998	0.697135	27445	0.325402	0.57044	20596	0.980481	0.990192	6961650	0.999233	0.999617	0.038267
Acem2	2	Transitions	0.99	0-0.01	46282	0.494945	0.703524	25860	0.327442	0.572225	20422	0.983366	0.991648	6928161	0.999432	0.999716	0.028383
Acem2	2	Transversions	0.7	0-0.01	20535	0.887231	0.941929	12375	0.836679	0.914702	8160	0.973104	0.98646	2708478	0.998763	0.999381	0.061731
Acem2	2	Transversions	0.8	0-0.01	20288	0.900205	0.948791	12137	0.855114	0.924724	8151	0.974254	0.987043	2707552	0.998971	0.999485	0.051348
Acem2	2	Transversions	0.9	0-0.01	19792	0.914371	0.956228	11656	0.874689	0.935248	8136	0.976101	0.987978	2705352	0.99918	0.99959	0.040902
Acem2	2	Transversions	0.95	0-0.01	19124	0.922603	0.960522	11023	0.884444	0.940449	8101	0.978623	0.989254	2702228	0.999315	0.999657	0.034145
Acem2	2	Transversions	0.99	0-0.01	18477	0.939268	0.969158	10443	0.909043	0.953437	8034	0.980862	0.990385	2691300	0.999477	0.999738	0.026114
Acem2	4	Transitions	0.7	0-0.01	55441	0.543288	0.737081	34629	0.408751	0.639336	20812	0.977236	0.988553	6985759	0.998519	0.999259	0.074096
Acem2	4	Transitions	0.8	0-0.01	54641	0.547825	0.740152	33844	0.410908	0.641021	20797	0.978243	0.989062	6983164	0.998773	0.999386	0.061353
Acem2	4	Transitions	0.9	0-0.01	53452	0.555236	0.745142	32691	0.414694	0.643967	20761	0.98026	0.990081	6978004	0.999042	0.999521	0.047899
Acem2	4	Transitions	0.95	0-0.01	52097	0.55951	0.748004	31377	0.41455	0.643855	20720	0.98144	0.990677	6971650	0.999218	0.999609	0.039086
Acem2	4	Transitions	0.99	0-0.01	51099	0.577334	0.759825	30482	0.430456	0.656091	20617	0.983332	0.991631	6952940	0.999388	0.999694	0.030596
Acem2	4	Transversions	0.7	0-0.01	21644	0.95561	0.977553	13450	0.943209	0.971189	8194	0.976502	0.988181	2709422	0.998998	0.999499	0.050096
Acem2	4	Transversions	0.8	0-0.01	21472	0.961383	0.980501	13285	0.951133	0.975261	8187	0.978371	0.989126	2708899	0.999123	0.999562	0.043799
Acem2	4	Transversions	0.9	0-0.01	21126	0.966771	0.983245	12951	0.959138	0.979356	8175	0.979051	0.98947	2707816	0.999238	0.999619	0.03806
Acem2	4	Transversions	0.95	0-0.01	20709	0.970351	0.985064	12547	0.964171	0.981922	8162	0.979968	0.989933	2706299	0.99934	0.99967	0.032986
Acem2	4	Transversions	0.99	0-0.01	20368	0.975139	0.987492	12242	0.971073	0.98543	8126	0.981314	0.990613	2701382	0.999449	0.999724	0.027571
Acem2	0.1	Transitions	0.7	0.01-0.02	26999	0.317586	0.563548	9368	0.099363	0.315219	17631	0.939482	0.969269	1357142	0.994786	0.99739	0.242348
Acem2	0.1	Transitions	0.8	0.01-0.02	25386	0.327127	0.57195	7961	0.090147	0.300245	17425	0.950816	0.975098	1347628	0.99664	0.998318	0.152184
Acem2	0.1	Transitions	0.9	0.01-0.02	22715	0.346622	0.588746	5838	0.074318	0.272613	16877	0.9665	0.983107	1322796	0.998208	0.999103	0.076295
Acem2	0.1	Transitions	0.95	0.01-0.02	20445	0.372887	0.610645	4352	0.064036	0.253053	16093	0.976799	0.988331	1283528	0.998901	0.99945	0.045168
Acem2	0.1	Transitions	0.99	0.01-0.02	15397	0.447481	0.66894	2402	0.058277	0.241407	12995	0.98901	0.99449	1133247	0.999524	0.999762	0.019674
Acem2	0.1	Transversions	0.7	0.01-0.02	10641	0.368175	0.606774	3621	0.123566	0.351519	7020	0.94119	0.970149	528323	0.995056	0.997525	0.227938
Acem2	0.1	Transversions	0.8	0.01-0.02	9964	0.384255	0.619883	3031	0.113925	0.337528	6933	0.955125	0.977305	524609	0.996927	0.998462	0.138388
Acem2	0.1	Transversions	0.9	0.01-0.02	8943	0.418019	0.646544	2207	0.099433	0.315331	6736	0.97181	0.985804	514865	0.998347	0.999173	0.071618
Acem2	0.1	Transversions	0.95	0.01-0.02	8064	0.454762	0.67436	1632	0.089276	0.298792	6432	0.980393	0.990148	499373	0.999011	0.999506	0.040234
Acem2	0.1	Transversions	0.99	0.01-0.02	6112	0.574895	0.758219	906	0.102563	0.320255	5206	0.990086	0.995031	440642	0.999524	0.999762	0.019286
Acem2	0.15	Transitions	0.7	0.01-0.02	29986	0.390993	0.625295	12298	0.171492	0.414116	17688	0.938536	0.968781	1357606	0.994542	0.997267	0.259415
Acem2	0.15	Transitions	0.8	0.01-0.02	28149	0.403847	0.635489	10629	0.162973	0.403699	17520	0.950967	0.975175	1349796	0.996462	0.99823	0.164864
Acem2	0.15	Transitions	0.9	0.01-0.02	25165	0.422923	0.650326	8168	0.145464	0.381397	16997	0.967514	0.983623	1329364	0.997975	0.998987	0.091839
Acem2	0.15	Transitions	0.95	0.01-0.02	22655	0.4469	0.668506	6334	0.132635	0.36419	16321	0.978777	0.989331	1297689	0.998782	0.999391	0.053759
Acem2	0.15	Transitions	0.99	0.01-0.02	17719	0.512499	0.71589	3889	0.128569	0.358565	13830	0.989242	0.994606	1180379	0.999433	0.999716	0.025155
Acem2	0.15	Transversions	0.7	0.01-0.02	11803	0.454217	0.673956	4764	0.21518	0.463875	7039	0.944463	0.971835	528629	0.994927	0.99746	0.239668
Acem2	0.15	Transversions	0.8	0.01-0.02	11110	0.47589	0.689848	4134	0.212211	0.460664	6976	0.957	0.978264	525600	0.996724	0.998361	0.151786
Acem2	0.15	Transversions	0.9	0.01-0.02	9950	0.508596	0.713159	3159	0.200325	0.447577	6791	0.970342	0.985059	517499	0.998128	0.999064	0.084373
Acem2	0.15	Transversions	0.95	0.01-0.02	8950	0.556267	0.745833	2407	0.199275	0.446402	6543	0.980424	0.990163	505078	0.998849	0.999424	0.050264
Acem2	0.15	Transversions	0.99	0.01-0.02	6962	0.657945	0.811138	1448	0.226877	0.476316	5514	0.989564	0.994768	459476	0.999482	0.999741	0.021759
Acem2	0.2	Transitions	0.7	0.01-0.02	32930	0.4679	0.684032	15182	0.257819	0.507759	17748	0.946676	0.972973	1358740	0.994461	0.997226	0.268204
Acem2	0.2	Transitions	0.8	0.01-0.02	31003	0.482476	0.694605	13425	0.253367	0.503356	17578	0.957593	0.978567	1352036	0.996106	0.998051	0.186702
Acem2	0.2	Transitions	0.9	0.01-0.02	28104	0.504893	0.710558	10902	0.24359	0.493549	17202	0.970332	0.985054	1335127	0.997749	0.998874	0.106543
Acem2	0.2	Transitions	0.95	0.01-0.02	25411	0.52763	0.726381	8829	0.234635	0.484391	16582	0.979339	0.989616	1309662	0.998522	0.999261	0.068749
Acem2	0.2	Transitions	0.99	0.01-0.02	20335	0.581705	0.762696	5729	0.228841	0.478373	14606	0.989135	0.994553	1216344	0.999251	0.999625	0.035093
Acem2	0.2	Transversions	0.7	0.01-0.02	12952	0.54298	0.736872	5883	0.325534	0.570556	7069	0.94651	0.972887	529200	0.994861	0.997427	0.246368
Acem2	0.2	Transversions	0.8	0.01-0.02	12184	0.565025	0.751681	5173	0.327235	0.572045	7011	0.957208	0.97837	526536	0.996379	0.998188	0.172908
Acem2	0.2	Transversions	0.9	0.01-0.02	11043	0.603419	0.776801	4169	0.332037	0.576227	6874	0.96958	0.984673	519988	0.997873	0.998936	0.09971
Acem2	0.2	Transversions	0.95	0.01-0.02	9963	0.642655	0.801658	3343	0.339195	0.582404	6620	0.979768	0.989833	509981	0.998598	0.999299	0.065254
Acem2	0.2	Transversions	0.99	0.01-0.02	8092	0.747731	0.864715	2235	0.416293	0.645208	5857	0.987484	0.993722	473368	0.999269	0.999635	0.034211
Acem2	0.25	Transitions	0.7	0.01-0.02	34925	0.522203	0.722636	17104	0.323132	0.568447	17821	0.95448	0.976975	1359543	0.994705	0.997349	0.257217
Acem2	0.25	Transitions	0.8	0.01-0.02	33137	0.539754	0.73468	15449	0.325392	0.570432	17688	0.963385	0.981522	1353725	0.996224	0.99811	0.182348
Acem2	0.25	Transitions	0.9	0.01-0.02	30251	0.56372	0.750813	12909	0.322429	0.567828	17342	0.975658	0.987754	1339447	0.997663	0.998831	0.112234
Acem2	0.25	Transitions	0.95	0.01-0.02	27750	0.585726	0.765327	10876	0.320174	0.565839	16874	0.980842	0.990374	1318016	0.998357	0.999178	0.07839
Acem2	0.25	Transitions	0.99	0.01-0.02	22708	0.629269	0.793265	7632	0.321265	0.566803	15076	0.988818	0.994394	1240896	0.999072	0.999536	0.044142
Acem2	0.25	Transversions	0.7	0.01-0.02	13733	0.605604	0.778206	6658	0.410556	0.640747	7075	0.950733	0.975055	529515	0.99501	0.997502	0.241712
Acem2	0.25	Transversions	0.8	0.01-0.02	13061	0.631789	0.794852	6039	0.424945	0.651878	7022	0.959678	0.979632	527283	0.996406	0.998202	0.173041
Acem2	0.25	Transversions	0.9	0.01-0.02	11871	0.670715	0.818972	4976	0.439367	0.662848	6895	0.97356	0.986691	521684	0.99791	0.998954	0.099387
Acem2	0.25	Transversions	0.95	0.01-0.02	10867	0.709973	0.842599	4152	0.460871	0.678875	6715	0.980629	0.990267	513351	0.998467	0.999233	0.072802
Acem2	0.25	Transversions	0.99	0.01-0.02	8958	0.795284	0.891787	2924	0.539745	0.734673	6034	0.989804	0.994889	483237	0.999198	0.999599	0.037855
Acem2	0.3	Transitions	0.7	0.01-0.02	36569	0.566762	0.752836	18695	0.380936	0.6172	17874	0.95555	0.977523	1360100	0.994478	0.997235	0.269546
Acem2	0.3	Transitions	0.8	0.01-0.02	34716	0.581411	0.762503	16985	0.382253	0.618266	17731	0.964218	0.981946	1354848	0.996098	0.998047	0.189845
Acem2	0.3	Transitions	0.9	0.01-0.02	31895	0.603315	0.776733	14516	0.382956	0.618834	17379	0.97438	0.987107	1342151	0.997464	0.998731	0.123158
Acem2	0.3	Transitions	0.95	0.01-0.02	29427	0.624749	0.790411	12440	0.383655	0.619399	16987	0.981539	0.990727	1323983	0.998258	0.999128	0.083994
Acem2	0.3	Transitions	0.99	0.01-0.02	24634	0.663688	0.81467	9150	0.388711	0.623467	15484	0.990001	0.994988	1258057	0.998996	0.999498	0.049258
Acem2	0.3	Transversions	0.7	0.01-0.02	14343	0.654651	0.809105	7249	0.480095	0.692889	7094	0.953479	0.976462	529708	0.99484	0.997417	0.250641
Acem2	0.3	Transversions	0.8	0.01-0.02	13646	0.680181	0.824731	6602	0.496552	0.704664	7044	0.963281	0.981469	527689	0.996319	0.998158	0.178007
Acem2	0.3	Transversions	0.9	0.01-0.02	12542	0.719794	0.848407	5617	0.523001	0.723188	6925	0.974228	0.98703	522785	0.997628	0.998814	0.114066
Acem2	0.3	Transversions	0.95	0.01-0.02	11579	0.754992	0.868903	4813	0.548452	0.740575	6766	0.98221	0.991065	515735	0.998443	0.999221	0.074401
Acem2	0.3	Transversions	0.99	0.01-0.02	9756	0.829938	0.911009	3531	0.628485	0.792771	6225	0.990431	0.995204	490139	0.999091	0.999545	0.043438
Acem2	0.4	Transitions	0.7	0.01-0.02	38806	0.622186	0.788788	20900	0.456449	0.67561	17906	0.961392	0.980506	1361230	0.994647	0.99732	0.263404
Acem2	0.4	Transitions	0.8	0.01-0.02	37163	0.640765	0.800478	19400	0.467347	0.683628	17763	0.968667	0.984209	1356886	0.996102	0.998049	0.191249
Acem2	0.4	Transitions	0.9	0.01-0.02	34599	0.665063	0.815514	17091	0.478824	0.691971	17508	0.975445	0.987646	1346918	0.997432	0.998715	0.125463
Acem2	0.4	Transitions	0.95	0.01-0.02	32144	0.679942	0.824586	15012	0.479555	0.692499	17132	0.980219	0.99006	1332155	0.998077	0.999038	0.09382
Acem2	0.4	Transitions	0.99	0.01-0.02	27565	0.709984	0.842606	11622	0.486411	0.697432	15943	0.986711	0.993333	1280704	0.998814	0.999407	0.058059
Acem2	0.4	Transversions	0.7	0.01-0.02	15317	0.716919	0.846711	8186	0.574401	0.757893	7131	0.957117	0.978324	530227	0.995088	0.997541	0.239886
Acem2	0.4	Transversions	0.8	0.01-0.02	14658	0.745114	0.8632	7587	0.601691	0.775688	7071	0.964488	0.982083	528592	0.996378	0.998187	0.176007
Acem2	0.4	Transversions	0.9	0.01-0.02	13631	0.783964	0.885417	6668	0.638467	0.799041	6963	0.975471	0.98766	524743	0.997542	0.99877	0.118964
Acem2	0.4	Transversions	0.95	0.01-0.02	12655	0.81697	0.903864	5832	0.672626	0.820138	6823	0.980646	0.990276	519042	0.99818	0.99909	0.088739
Acem2	0.4	Transversions	0.99	0.01-0.02	10860	0.871368	0.933471	4530	0.741694	0.861217	6330	0.986242	0.993097	499088	0.998803	0.999401	0.058272
Acem2	0.5	Transitions	0.7	0.01-0.02	40601	0.665057	0.81551	22616	0.516659	0.71879	17985	0.963552	0.981607	1362158	0.994814	0.997404	0.255995
Acem2	0.5	Transitions	0.8	0.01-0.02	39075	0.680787	0.825098	21193	0.526912	0.725887	17882	0.969404	0.984583	1358332	0.996066	0.998031	0.194199
Acem2	0.5	Transitions	0.9	0.01-0.02	36720	0.703548	0.838777	19059	0.54167	0.735982	17661	0.975435	0.987641	1349783	0.997251	0.998625	0.135542
Acem2	0.5	Transitions	0.95	0.01-0.02	34330	0.719192	0.848052	16975	0.547037	0.739619	17355	0.980134	0.990017	1337754	0.997912	0.998955	0.102679
Acem2	0.5	Transitions	0.99	0.01-0.02	29963	0.742995	0.861972	13630	0.553953	0.74428	16333	0.986065	0.993008	1295830	0.998615	0.999307	0.068172
Acem2	0.5	Transversions	0.7	0.01-0.02	15992	0.766344	0.875411	8834	0.648724	0.805434	7158	0.961474	0.980548	530639	0.995298	0.997646	0.231448
Acem2	0.5	Transversions	0.8	0.01-0.02	15369	0.79408	0.891111	8262	0.678529	0.823729	7107	0.969749	0.984758	529205	0.996449	0.998223	0.174674
Acem2	0.5	Transversions	0.9	0.01-0.02	14430	0.82728	0.909549	7413	0.716274	0.846329	7017	0.975108	0.987475	525946	0.997449	0.998724	0.124952
Acem2	0.5	Transversions	0.95	0.01-0.02	13511	0.854628	0.924461	6622	0.747149	0.864378	6889	0.981393	0.990653	521369	0.998062	0.99903	0.095235
Acem2	0.5	Transversions	0.99	0.01-0.02	11835	0.900171	0.948773	5323	0.809027	0.899459	6512	0.986622	0.993289	505376	0.998707	0.999353	0.063082
Acem2	0.75	Transitions	0.7	0.01-0.02	43226	0.728249	0.853375	25133	0.607864	0.779656	18093	0.965125	0.982408	1363715	0.994987	0.99749	0.248261
Acem2	0.75	Transitions	0.8	0.01-0.02	42023	0.743428	0.862222	24013	0.621693	0.788475	18010	0.970359	0.985068	1360867	0.99601	0.998003	0.197571
Acem2	0.75	Transitions	0.9	0.01-0.02	40133	0.760387	0.872002	22310	0.635548	0.797213	17823	0.976195	0.988026	1354515	0.997026	0.998512	0.147216
Acem2	0.75	Transitions	0.95	0.01-0.02	38163	0.77205	0.878664	20562	0.642773	0.801731	17601	0.979305	0.989599	1345887	0.997668	0.998833	0.115181
Acem2	0.75	Transitions	0.99	0.01-0.02	34604	0.790712	0.88922	17712	0.654463	0.808989	16892	0.9849	0.992421	1316774	0.99835	0.999174	0.081724
Acem2	0.75	Transversions	0.7	0.01-0.02	17031	0.837595	0.915202	9817	0.758096	0.870687	7214	0.967543	0.983638	531252	0.995587	0.997791	0.218251
Acem2	0.75	Transversions	0.8	0.01-0.02	16562	0.858871	0.926753	9383	0.784891	0.885941	7179	0.972445	0.986126	530242	0.996554	0.998275	0.170198
Acem2	0.75	Transversions	0.9	0.01-0.02	15782	0.882586	0.939461	8665	0.814016	0.902228	7117	0.978436	0.989159	527910	0.997463	0.998731	0.125621
Acem2	0.75	Transversions	0.95	0.01-0.02	14971	0.905594	0.951627	7957	0.846187	0.919884	7014	0.980889	0.990398	524642	0.997986	0.998993	0.099398
Acem2	0.75	Transversions	0.99	0.01-0.02	13564	0.934275	0.966579	6827	0.887449	0.942045	6737	0.985611	0.992779	513777	0.998557	0.999278	0.070992
Acem2	1	Transitions	0.7	0.01-0.02	44785	0.763829	0.873973	26622	0.659614	0.812166	18163	0.967662	0.983698	1364590	0.995181	0.997588	0.239205
Acem2	1	Transitions	0.8	0.01-0.02	43866	0.776852	0.881392	25775	0.672911	0.820311	18091	0.972182	0.985993	1362295	0.996102	0.998049	0.193708
Acem2	1	Transitions	0.9	0.01-0.02	42259	0.792001	0.889944	24309	0.68702	0.828867	17950	0.977329	0.988599	1357294	0.997007	0.998502	0.148751
Acem2	1	Transitions	0.95	0.01-0.02	40632	0.802081	0.895589	22839	0.694384	0.833297	17793	0.98138	0.990646	1350646	0.99758	0.998789	0.120242
Acem2	1	Transitions	0.99	0.01-0.02	37606	0.816296	0.903491	20375	0.705772	0.840102	17231	0.984059	0.991998	1328496	0.998206	0.999103	0.089119
Acem2	1	Transversions	0.7	0.01-0.02	17665	0.876176	0.936043	10421	0.818445	0.904679	7244	0.970572	0.985176	531742	0.995816	0.997906	0.207189
Acem2	1	Transversions	0.8	0.01-0.02	17279	0.892211	0.944569	10062	0.840389	0.916727	7217	0.972853	0.986333	530925	0.996562	0.99828	0.170167
Acem2	1	Transversions	0.9	0.01-0.02	16623	0.913839	0.955949	9462	0.870056	0.932768	7161	0.976946	0.988406	529116	0.997325	0.998662	0.132121
Acem2	1	Transversions	0.95	0.01-0.02	15976	0.928692	0.963687	8886	0.890216	0.943512	7090	0.980543	0.990223	526647	0.997812	0.998906	0.108494
Acem2	1	Transversions	0.99	0.01-0.02	14755	0.949537	0.974442	7887	0.920395	0.959372	6868	0.984743	0.992342	518485	0.998324	0.999162	0.08325
Acem2	2	Transitions	0.7	0.01-0.02	47563	0.824312	0.907916	29273	0.747325	0.864479	18290	0.97479	0.987314	1366510	0.995638	0.997817	0.217891
Acem2	2	Transitions	0.8	0.01-0.02	47059	0.831028	0.911607	28803	0.755297	0.869079	18256	0.975904	0.987879	1365140	0.996245	0.998121	0.187467
Acem2	2	Transitions	0.9	0.01-0.02	46165	0.840038	0.916536	27994	0.765201	0.874758	18171	0.978771	0.989329	1362277	0.996904	0.998451	0.154575
Acem2	2	Transitions	0.95	0.01-0.02	45187	0.846273	0.919931	27131	0.771728	0.878481	18056	0.980356	0.990129	1358380	0.997345	0.998672	0.132482
Acem2	2	Transitions	0.99	0.01-0.02	43520	0.856777	0.925623	25775	0.783994	0.885435	17745	0.981988	0.990953	1346633	0.997848	0.998924	0.107412
Acem2	2	Transversions	0.7	0.01-0.02	18697	0.937809	0.968405	11414	0.916134	0.957149	7283	0.973358	0.986589	532396	0.996336	0.998166	0.182987
Acem2	2	Transversions	0.8	0.01-0.02	18489	0.945838	0.972542	11218	0.927212	0.962918	7271	0.975696	0.987773	532007	0.996835	0.998416	0.158019
Acem2	2	Transversions	0.9	0.01-0.02	18162	0.9551	0.977292	10921	0.941195	0.970152	7241	0.976663	0.988263	531072	0.997268	0.998633	0.136518
Acem2	2	Transversions	0.95	0.01-0.02	17808	0.963625	0.981644	10607	0.95395	0.976703	7201	0.978146	0.989012	529809	0.997573	0.998786	0.121217
Acem2	2	Transversions	0.99	0.01-0.02	17154	0.973042	0.986429	10082	0.967866	0.983802	7072	0.980494	0.990199	525776	0.997976	0.998987	0.101081
Acem2	4	Transitions	0.7	0.01-0.02	49261	0.866955	0.931104	30900	0.809497	0.89972	18361	0.97846	0.989171	1367742	0.996205	0.9981	0.189879
Acem2	4	Transitions	0.8	0.01-0.02	48987	0.871645	0.933619	30651	0.815386	0.902987	18336	0.979593	0.989744	1366880	0.996637	0.998317	0.168202
Acem2	4	Transitions	0.9	0.01-0.02	48563	0.87828	0.937166	30270	0.82392	0.907701	18293	0.980819	0.990363	1365286	0.997077	0.998537	0.146202
Acem2	4	Transitions	0.95	0.01-0.02	48119	0.88327	0.939824	29870	0.830333	0.911226	18249	0.981519	0.990717	1363240	0.997373	0.998686	0.131352
Acem2	4	Transitions	0.99	0.01-0.02	47437	0.892558	0.944753	29333	0.842996	0.918148	18104	0.982664	0.991294	1357204	0.997715	0.998857	0.114222
Acem2	4	Transversions	0.7	0.01-0.02	19344	0.975142	0.987493	12028	0.974237	0.987034	7316	0.976634	0.988248	532960	0.996874	0.998436	0.15624
Acem2	4	Transversions	0.8	0.01-0.02	19279	0.977763	0.988819	11971	0.978306	0.989094	7308	0.976873	0.988369	532745	0.997131	0.998564	0.14339
Acem2	4	Transversions	0.9	0.01-0.02	19150	0.981768	0.990842	11854	0.984327	0.992133	7296	0.97763	0.988752	532307	0.99739	0.998694	0.130394
Acem2	4	Transversions	0.95	0.01-0.02	18979	0.984173	0.992055	11697	0.987466	0.993713	7282	0.978917	0.989402	531750	0.997646	0.998822	0.117586
Acem2	4	Transversions	0.99	0.01-0.02	18716	0.986461	0.993207	11496	0.990843	0.995411	7220	0.979544	0.989719	530022	0.997871	0.998935	0.106298
Acem2	0.1	Transitions	0.7	0.02-0.05	83227	0.427813	0.654074	30466	0.176932	0.420633	52761	0.926461	0.962529	1168382	0.983268	0.991599	0.768538
Acem2	0.1	Transitions	0.8	0.02-0.05	76612	0.449311	0.670306	25179	0.168057	0.409948	51433	0.946236	0.972747	1143550	0.988948	0.994459	0.495543
Acem2	0.1	Transitions	0.9	0.02-0.05	66364	0.495659	0.70403	18084	0.160092	0.400115	48280	0.968218	0.983981	1079183	0.99378	0.996885	0.2739
Acem2	0.1	Transitions	0.95	0.02-0.05	56273	0.54745	0.739899	12760	0.158032	0.397533	43513	0.9799	0.989899	986334	0.99613	0.998063	0.167411
Acem2	0.1	Transitions	0.99	0.02-0.05	35694	0.676786	0.82267	6436	0.211126	0.459485	29258	0.991645	0.995814	695889	0.998066	0.999032	0.087724
Acem2	0.1	Transversions	0.7	0.02-0.05	33143	0.453051	0.673091	11936	0.192552	0.438807	21207	0.925923	0.962249	461951	0.983821	0.991877	0.737457
Acem2	0.1	Transversions	0.8	0.02-0.05	30622	0.48074	0.693354	9923	0.187618	0.433149	20699	0.948278	0.973796	452080	0.989462	0.994717	0.46785
Acem2	0.1	Transversions	0.9	0.02-0.05	26552	0.536511	0.732469	7151	0.186697	0.432085	19401	0.969875	0.984822	426859	0.994341	0.997166	0.24468
Acem2	0.1	Transversions	0.95	0.02-0.05	22688	0.595806	0.771884	5088	0.191331	0.437414	17600	0.981953	0.990935	390367	0.996495	0.998246	0.149635
Acem2	0.1	Transversions	0.99	0.02-0.05	14484	0.749076	0.865491	2599	0.291353	0.539772	11885	0.994136	0.997064	275509	0.998209	0.999104	0.0816
Acem2	0.15	Transitions	0.7	0.02-0.05	92230	0.515059	0.717676	38966	0.281994	0.531031	53264	0.933316	0.966083	1172230	0.98305	0.991489	0.803151
Acem2	0.15	Transitions	0.8	0.02-0.05	85579	0.541229	0.735682	33404	0.282983	0.531962	52175	0.949944	0.974651	1151578	0.988277	0.994121	0.54908
Acem2	0.15	Transitions	0.9	0.02-0.05	74722	0.582512	0.763225	25202	0.280121	0.529265	49520	0.969766	0.984767	1099970	0.99293	0.996459	0.328653
Acem2	0.15	Transitions	0.95	0.02-0.05	65022	0.625381	0.79081	19184	0.284856	0.533719	45838	0.981075	0.990492	1026601	0.995176	0.997585	0.224509
Acem2	0.15	Transitions	0.99	0.02-0.05	45003	0.726658	0.852443	10928	0.346939	0.589015	34075	0.990385	0.995181	795412	0.997247	0.998623	0.130955
Acem2	0.15	Transversions	0.7	0.02-0.05	36883	0.545123	0.738324	15443	0.309876	0.556665	21440	0.931612	0.965201	463470	0.983561	0.991747	0.776498
Acem2	0.15	Transversions	0.8	0.02-0.05	34228	0.576111	0.75902	13248	0.31587	0.562023	20980	0.950179	0.974771	455412	0.988769	0.994369	0.524885
Acem2	0.15	Transversions	0.9	0.02-0.05	30056	0.626653	0.791614	10133	0.326227	0.571163	19923	0.970167	0.984971	434773	0.993308	0.996649	0.307488
Acem2	0.15	Transversions	0.95	0.02-0.05	26174	0.676145	0.82228	7667	0.339576	0.582732	18507	0.982194	0.991057	406112	0.995538	0.997767	0.204696
Acem2	0.15	Transversions	0.99	0.02-0.05	18084	0.797043	0.892773	4258	0.44682	0.668446	13826	0.991377	0.995679	314606	0.997525	0.998762	0.116201
Acem2	0.2	Transitions	0.7	0.02-0.05	100191	0.592046	0.769445	46403	0.386044	0.621325	53788	0.938311	0.968664	1175423	0.982664	0.991294	0.834546
Acem2	0.2	Transitions	0.8	0.02-0.05	93870	0.618961	0.786741	41086	0.395805	0.629131	52784	0.955152	0.977319	1158303	0.987724	0.993843	0.588162
Acem2	0.2	Transitions	0.9	0.02-0.05	83328	0.660872	0.81294	32875	0.40981	0.640164	50453	0.973009	0.986412	1116884	0.992305	0.996145	0.366372
Acem2	0.2	Transitions	0.95	0.02-0.05	73447	0.69855	0.835793	26097	0.423749	0.65096	47350	0.981794	0.990855	1058878	0.994582	0.997288	0.258003
Acem2	0.2	Transitions	0.99	0.02-0.05	54292	0.77814	0.882123	16349	0.48723	0.698019	37943	0.990475	0.995226	872978	0.99672	0.998359	0.159429
Acem2	0.2	Transversions	0.7	0.02-0.05	39934	0.622433	0.788944	18306	0.418925	0.647244	21628	0.937777	0.968389	464785	0.983075	0.991501	0.816032
Acem2	0.2	Transversions	0.8	0.02-0.05	37476	0.65442	0.808963	16266	0.436643	0.66079	21210	0.954469	0.976969	458074	0.988075	0.994019	0.569786
Acem2	0.2	Transversions	0.9	0.02-0.05	33341	0.703283	0.83862	13035	0.46255	0.680111	20306	0.97251	0.986159	441856	0.992658	0.996322	0.348218
Acem2	0.2	Transversions	0.95	0.02-0.05	29443	0.749949	0.865996	10415	0.496021	0.704287	19028	0.981039	0.990474	418808	0.99482	0.997407	0.246521
Acem2	0.2	Transversions	0.99	0.02-0.05	21811	0.847158	0.920412	6529	0.613154	0.783041	15282	0.989998	0.994987	345668	0.996969	0.998484	0.145592
Acem2	0.25	Transitions	0.7	0.02-0.05	106196	0.648059	0.805021	51966	0.466598	0.68308	54230	0.943133	0.97115	1178138	0.98314	0.991534	0.820033
Acem2	0.25	Transitions	0.8	0.02-0.05	100037	0.674824	0.821477	46698	0.481839	0.694146	53339	0.957743	0.978643	1163512	0.98765	0.993806	0.597859
Acem2	0.25	Transitions	0.9	0.02-0.05	90019	0.715292	0.845749	38605	0.505852	0.711233	51414	0.971675	0.985736	1129051	0.991952	0.995968	0.388195
Acem2	0.25	Transitions	0.95	0.02-0.05	80492	0.748504	0.865161	31847	0.526245	0.725428	48645	0.980115	0.990007	1080541	0.994224	0.997108	0.279263
Acem2	0.25	Transitions	0.99	0.02-0.05	61898	0.810933	0.900518	21404	0.582685	0.763338	40494	0.990097	0.995036	926846	0.996498	0.998248	0.171041
Acem2	0.25	Transversions	0.7	0.02-0.05	42330	0.679435	0.824279	20496	0.50461	0.710359	21834	0.941592	0.970357	466026	0.983676	0.991804	0.79234
Acem2	0.25	Transversions	0.8	0.02-0.05	39914	0.711357	0.84342	18442	0.528373	0.726893	21472	0.956659	0.97809	460313	0.987966	0.993965	0.581634
Acem2	0.25	Transversions	0.9	0.02-0.05	35941	0.757248	0.8702	15260	0.563811	0.750873	20681	0.971792	0.985795	446786	0.992203	0.996094	0.374166
Acem2	0.25	Transversions	0.95	0.02-0.05	32174	0.798606	0.893648	12617	0.6024	0.776144	19557	0.980849	0.990378	427620	0.994304	0.997148	0.275187
Acem2	0.25	Transversions	0.99	0.02-0.05	24836	0.879088	0.937597	8471	0.711447	0.843473	16365	0.990174	0.995075	366898	0.996455	0.998226	0.17223
Acem2	0.3	Transitions	0.7	0.02-0.05	110696	0.689786	0.830534	56242	0.528143	0.726735	54454	0.949172	0.974254	1180350	0.982963	0.991445	0.835174
Acem2	0.3	Transitions	0.8	0.02-0.05	105025	0.716212	0.846293	51424	0.549194	0.741076	53601	0.959905	0.979747	1167677	0.987194	0.993577	0.626702
Acem2	0.3	Transitions	0.9	0.02-0.05	95506	0.752684	0.867574	43772	0.576673	0.75939	51734	0.973144	0.986481	1137994	0.991482	0.995732	0.415405
Acem2	0.3	Transitions	0.95	0.02-0.05	86195	0.782638	0.884668	36766	0.598453	0.773598	49429	0.980975	0.990442	1096874	0.993782	0.996886	0.303305
Acem2	0.3	Transitions	0.99	0.02-0.05	68170	0.837309	0.915046	25935	0.654893	0.809255	42235	0.989849	0.994912	964785	0.996135	0.998065	0.190663
Acem2	0.3	Transversions	0.7	0.02-0.05	44039	0.724977	0.851456	22111	0.572685	0.75676	21928	0.949464	0.974405	466879	0.983613	0.991773	0.801022
Acem2	0.3	Transversions	0.8	0.02-0.05	41798	0.754564	0.868656	20174	0.599978	0.774582	21624	0.959731	0.979658	462056	0.988007	0.993985	0.58202
Acem2	0.3	Transversions	0.9	0.02-0.05	38167	0.797568	0.893067	17262	0.640802	0.800501	20905	0.974845	0.987342	450306	0.992018	0.996001	0.386239
Acem2	0.3	Transversions	0.95	0.02-0.05	34409	0.835645	0.914136	14441	0.681033	0.825247	19968	0.982797	0.991361	434081	0.994124	0.997058	0.284618
Acem2	0.3	Transversions	0.99	0.02-0.05	27339	0.89868	0.947987	10217	0.769782	0.877372	17122	0.991643	0.995812	381807	0.996333	0.998165	0.178306
Acem2	0.4	Transitions	0.7	0.02-0.05	117010	0.745551	0.863453	62157	0.614096	0.783643	54853	0.952774	0.976102	1183736	0.983305	0.991617	0.822087
Acem2	0.4	Transitions	0.8	0.02-0.05	111841	0.76897	0.876909	57728	0.636098	0.797557	54113	0.962433	0.981037	1173147	0.987145	0.993552	0.631963
Acem2	0.4	Transitions	0.9	0.02-0.05	103248	0.801065	0.895022	50580	0.665841	0.815991	52668	0.973793	0.98681	1149522	0.990942	0.995461	0.444979
Acem2	0.4	Transitions	0.95	0.02-0.05	94805	0.826819	0.909296	44063	0.690511	0.83097	50742	0.98081	0.990358	1117098	0.993155	0.996572	0.336613
Acem2	0.4	Transitions	0.99	0.02-0.05	77996	0.865326	0.930229	33053	0.731914	0.85552	44943	0.98818	0.994072	1013821	0.9955	0.997747	0.223307
Acem2	0.4	Transversions	0.7	0.02-0.05	46605	0.780614	0.883524	24512	0.663522	0.814569	22093	0.950834	0.975107	468326	0.983959	0.991947	0.78995
Acem2	0.4	Transversions	0.8	0.02-0.05	44651	0.809779	0.899877	22840	0.69724	0.835009	21811	0.959548	0.979565	464416	0.987686	0.993824	0.605677
Acem2	0.4	Transversions	0.9	0.02-0.05	41316	0.848995	0.921409	20079	0.740912	0.860762	21237	0.974506	0.987171	455158	0.991408	0.995695	0.42202
Acem2	0.4	Transversions	0.95	0.02-0.05	37989	0.877632	0.93682	17500	0.775442	0.880592	20489	0.981803	0.99086	442551	0.993305	0.996647	0.330168
Acem2	0.4	Transversions	0.99	0.02-0.05	31294	0.923691	0.961088	13104	0.843375	0.918354	18190	0.988879	0.994424	401706	0.995465	0.99773	0.225278
Acem2	0.5	Transitions	0.7	0.02-0.05	121413	0.7836	0.885212	66247	0.672683	0.820173	55166	0.957229	0.978381	1186319	0.984174	0.992056	0.782321
Acem2	0.5	Transitions	0.8	0.02-0.05	116976	0.805931	0.897737	62368	0.696334	0.834466	54608	0.96599	0.982848	1177800	0.987437	0.993698	0.620762
Acem2	0.5	Transitions	0.9	0.02-0.05	109344	0.834118	0.913301	55954	0.72634	0.852256	53390	0.975006	0.987424	1158252	0.990791	0.995385	0.454817
Acem2	0.5	Transitions	0.95	0.02-0.05	101696	0.854391	0.924333	49903	0.747275	0.864451	51793	0.980968	0.990438	1131986	0.992806	0.996396	0.355363
Acem2	0.5	Transitions	0.99	0.02-0.05	86108	0.885034	0.940763	39287	0.783334	0.885062	46821	0.98647	0.993212	1048247	0.995001	0.997497	0.247989
Acem2	0.5	Transversions	0.7	0.02-0.05	48450	0.823199	0.907303	26240	0.730647	0.854779	22210	0.957125	0.978328	469453	0.985013	0.992478	0.74213
Acem2	0.5	Transversions	0.8	0.02-0.05	46691	0.84814	0.920945	24699	0.760574	0.872109	21992	0.965799	0.982751	466161	0.988208	0.994087	0.583285
Acem2	0.5	Transversions	0.9	0.02-0.05	43837	0.881863	0.939076	22286	0.802995	0.8961	21551	0.976301	0.988079	458747	0.991389	0.995685	0.426081
Acem2	0.5	Transversions	0.95	0.02-0.05	40791	0.903842	0.950706	19874	0.831413	0.911819	20917	0.981798	0.990857	448432	0.993079	0.996533	0.341801
Acem2	0.5	Transversions	0.99	0.02-0.05	34568	0.939271	0.96916	15634	0.88508	0.940787	18934	0.987859	0.993911	415278	0.995259	0.997627	0.235191
Acem2	0.75	Transitions	0.7	0.02-0.05	128100	0.837716	0.915268	72416	0.756823	0.869956	55684	0.963871	0.981769	1190526	0.985192	0.992568	0.736808
Acem2	0.75	Transitions	0.8	0.02-0.05	124707	0.855858	0.925126	69466	0.778391	0.882265	55241	0.970856	0.98532	1184312	0.987822	0.993892	0.605859
Acem2	0.75	Transitions	0.9	0.02-0.05	118698	0.876941	0.936451	64369	0.803653	0.896467	54329	0.977525	0.988699	1170952	0.990508	0.995243	0.472583
Acem2	0.75	Transitions	0.95	0.02-0.05	112541	0.890108	0.943455	59364	0.818715	0.904829	53177	0.98142	0.990667	1152733	0.99225	0.996117	0.385415
Acem2	0.75	Transitions	0.99	0.02-0.05	99645	0.909048	0.95344	50092	0.841565	0.917369	49553	0.985864	0.992907	1095123	0.994334	0.997163	0.282274
Acem2	0.75	Transversions	0.7	0.02-0.05	51034	0.879076	0.937591	28586	0.819427	0.905222	22448	0.964955	0.982321	471229	0.98641	0.993182	0.676379
Acem2	0.75	Transversions	0.8	0.02-0.05	49723	0.897725	0.947484	27463	0.843746	0.918556	22260	0.971771	0.985785	468863	0.988699	0.994333	0.562021
Acem2	0.75	Transversions	0.9	0.02-0.05	47270	0.921697	0.96005	25363	0.87611	0.936008	21907	0.979063	0.989476	463712	0.99117	0.995575	0.438856
Acem2	0.75	Transversions	0.95	0.02-0.05	44832	0.937269	0.968126	23384	0.897952	0.947603	21448	0.983151	0.99154	456963	0.992713	0.99635	0.361519
Acem2	0.75	Transversions	0.99	0.02-0.05	39761	0.960658	0.980132	19704	0.934211	0.966546	20057	0.987749	0.993856	434587	0.994468	0.99723	0.274449
Acem2	1	Transitions	0.7	0.02-0.05	132072	0.866155	0.930674	76042	0.801386	0.895202	56030	0.967408	0.983569	1193196	0.985782	0.992866	0.710473
Acem2	1	Transitions	0.8	0.02-0.05	129441	0.880645	0.938427	73761	0.819887	0.905476	55680	0.972113	0.985958	1188355	0.988016	0.99399	0.598905
Acem2	1	Transitions	0.9	0.02-0.05	124481	0.896614	0.946897	69533	0.839308	0.916137	54948	0.97795	0.988914	1178143	0.990492	0.995235	0.475093
Acem2	1	Transitions	0.95	0.02-0.05	119367	0.907107	0.952422	65372	0.851943	0.923007	53995	0.981374	0.990643	1164218	0.992012	0.995998	0.399014
Acem2	1	Transitions	0.99	0.02-0.05	108727	0.921849	0.96013	57549	0.870452	0.93298	51178	0.985275	0.99261	1120724	0.993767	0.996879	0.311503
Acem2	1	Transversions	0.7	0.02-0.05	52552	0.906819	0.952271	29938	0.862722	0.928828	22614	0.970595	0.985188	472353	0.987397	0.993678	0.627974
Acem2	1	Transversions	0.8	0.02-0.05	51494	0.921551	0.959975	29041	0.883067	0.939717	22453	0.975175	0.987509	470553	0.989266	0.994618	0.534159
Acem2	1	Transversions	0.9	0.02-0.05	49582	0.939116	0.96908	27410	0.907692	0.952729	22172	0.980272	0.990087	466692	0.99126	0.99562	0.435004
Acem2	1	Transversions	0.95	0.02-0.05	47526	0.952524	0.975973	25740	0.927506	0.963071	21786	0.98341	0.99167	461378	0.992521	0.996254	0.372272
Acem2	1	Transversions	0.99	0.02-0.05	43318	0.970166	0.98497	22635	0.954435	0.976952	20683	0.987832	0.993897	444855	0.994181	0.997086	0.290261
Acem2	2	Transitions	0.7	0.02-0.05	138460	0.913439	0.95574	81881	0.87441	0.935099	56579	0.97472	0.987279	1197580	0.987447	0.993704	0.628138
Acem2	2	Transitions	0.8	0.02-0.05	137148	0.921284	0.959835	80758	0.88514	0.940819	56390	0.97703	0.988449	1194843	0.988859	0.994414	0.557865
Acem2	2	Transitions	0.9	0.02-0.05	134737	0.929598	0.964156	78725	0.896355	0.94676	56012	0.979538	0.989716	1189399	0.990485	0.995231	0.476198
Acem2	2	Transitions	0.95	0.02-0.05	131884	0.935565	0.967246	76400	0.904007	0.950793	55484	0.981797	0.990856	1182254	0.99161	0.995796	0.419966
Acem2	2	Transitions	0.99	0.02-0.05	126219	0.943998	0.971596	72261	0.915651	0.956897	53958	0.984069	0.992003	1160355	0.992943	0.996465	0.353209
Acem2	2	Transversions	0.7	0.02-0.05	55223	0.95551	0.977502	32397	0.940617	0.969854	22826	0.977264	0.988566	474163	0.98887	0.994419	0.556399
Acem2	2	Transversions	0.8	0.02-0.05	54703	0.963345	0.981501	31949	0.952031	0.975721	22754	0.979575	0.989735	473246	0.99003	0.995002	0.498301
Acem2	2	Transversions	0.9	0.02-0.05	53718	0.971509	0.985651	31146	0.963467	0.981564	22572	0.982771	0.991348	471357	0.991295	0.995638	0.434924
Acem2	2	Transversions	0.95	0.02-0.05	52637	0.977036	0.988451	30266	0.971483	0.985638	22371	0.984624	0.992282	468759	0.992128	0.996056	0.393531
Acem2	2	Transversions	0.99	0.02-0.05	50380	0.983572	0.991752	28620	0.9816	0.990757	21760	0.986174	0.993063	460739	0.993207	0.996598	0.339815
Acem2	4	Transitions	0.7	0.02-0.05	142413	0.943926	0.971559	85494	0.921129	0.959755	56919	0.979791	0.989844	1200616	0.988955	0.994462	0.553714
Acem2	4	Transitions	0.8	0.02-0.05	141824	0.947424	0.973357	85013	0.926075	0.962328	56811	0.980778	0.990343	1199161	0.989777	0.994875	0.512388
Acem2	4	Transitions	0.9	0.02-0.05	140883	0.951894	0.975651	84223	0.932201	0.965506	56660	0.982341	0.991131	1196341	0.990827	0.995403	0.459619
Acem2	4	Transitions	0.95	0.02-0.05	139727	0.954814	0.977146	83289	0.936183	0.967565	56438	0.983343	0.991637	1192913	0.991542	0.995762	0.42371
Acem2	4	Transitions	0.99	0.02-0.05	137645	0.960729	0.980168	81885	0.944892	0.972056	55760	0.984718	0.99233	1182278	0.992422	0.996204	0.379514
Acem2	4	Transversions	0.7	0.02-0.05	56668	0.981108	0.990509	33701	0.9807	0.990303	22967	0.981707	0.990811	475267	0.990138	0.995057	0.494318
Acem2	4	Transversions	0.8	0.02-0.05	56478	0.983527	0.991729	33552	0.984156	0.992046	22926	0.982608	0.991266	474882	0.99072	0.995349	0.465101
Acem2	4	Transversions	0.9	0.02-0.05	56155	0.986567	0.993261	33293	0.988152	0.994058	22862	0.984267	0.992102	474100	0.991483	0.995732	0.426772
Acem2	4	Transversions	0.95	0.02-0.05	55748	0.988759	0.994364	32959	0.991319	0.99565	22789	0.985074	0.992509	473052	0.992024	0.996004	0.399621
Acem2	4	Transversions	0.99	0.02-0.05	54926	0.991138	0.995559	32412	0.994408	0.9972	22514	0.986459	0.993206	469598	0.992757	0.996372	0.36282
Acem2	0.1	Transitions	0.7	0.05-0.1	135813	0.516111	0.718409	51862	0.261942	0.511803	83951	0.916018	0.957088	874549	0.967122	0.983424	1.50122
Acem2	0.1	Transitions	0.8	0.05-0.1	121722	0.555809	0.745526	42118	0.26771	0.517407	79604	0.945456	0.972346	834964	0.978749	0.989317	0.954907
Acem2	0.1	Transitions	0.9	0.05-0.1	99065	0.625823	0.79109	29008	0.286537	0.535292	70057	0.972654	0.986232	741960	0.988001	0.993982	0.537688
Acem2	0.1	Transitions	0.95	0.05-0.1	78239	0.693968	0.833048	20148	0.324833	0.569941	58091	0.983778	0.991856	626289	0.992001	0.995992	0.361302
Acem2	0.1	Transitions	0.99	0.05-0.1	40893	0.823781	0.907624	9427	0.488558	0.698969	31466	0.993548	0.996769	361443	0.995192	0.997593	0.229935
Acem2	0.1	Transversions	0.7	0.05-0.1	53968	0.537379	0.733062	20344	0.280665	0.529778	33624	0.911475	0.954712	344435	0.967054	0.983389	1.48783
Acem2	0.1	Transversions	0.8	0.05-0.1	48419	0.580206	0.761712	16499	0.289998	0.538514	31920	0.939713	0.969388	328955	0.978502	0.989193	0.956249
Acem2	0.1	Transversions	0.9	0.05-0.1	39518	0.657033	0.810576	11419	0.319403	0.565157	28099	0.968792	0.984272	292586	0.98797	0.993967	0.534745
Acem2	0.1	Transversions	0.95	0.05-0.1	31227	0.731658	0.85537	7911	0.370889	0.609007	23316	0.982979	0.991453	247554	0.992433	0.996209	0.34419
Acem2	0.1	Transversions	0.99	0.05-0.1	16391	0.870891	0.933216	3660	0.585057	0.76489	12731	0.992502	0.996244	143713	0.99534	0.997667	0.224942
Acem2	0.15	Transitions	0.7	0.05-0.1	150673	0.603955	0.777146	65319	0.386247	0.621488	85354	0.92433	0.961421	882392	0.966362	0.983037	1.59486
Acem2	0.15	Transitions	0.8	0.05-0.1	137401	0.642716	0.801696	55456	0.404375	0.635905	81945	0.947604	0.97345	851340	0.976868	0.988366	1.08599
Acem2	0.15	Transitions	0.9	0.05-0.1	115346	0.70712	0.840904	41340	0.442829	0.665454	74006	0.972476	0.986142	778668	0.986017	0.992984	0.657547
Acem2	0.15	Transitions	0.95	0.05-0.1	95477	0.764344	0.874267	30920	0.492213	0.701579	64557	0.982301	0.991111	687575	0.990186	0.995081	0.465697
Acem2	0.15	Transitions	0.99	0.05-0.1	57345	0.862082	0.928484	16282	0.630823	0.794244	41063	0.990378	0.995177	460081	0.99417	0.997081	0.28306
Acem2	0.15	Transversions	0.7	0.05-0.1	59940	0.628905	0.793035	25633	0.413609	0.643124	34307	0.92214	0.960281	347858	0.966611	0.983164	1.57432
Acem2	0.15	Transversions	0.8	0.05-0.1	54649	0.670269	0.818699	21751	0.436396	0.660603	32898	0.94594	0.972594	335571	0.976965	0.988415	1.07629
Acem2	0.15	Transversions	0.9	0.05-0.1	46047	0.741677	0.861207	16311	0.490397	0.700283	29736	0.97105	0.985419	307191	0.986339	0.993146	0.636244
Acem2	0.15	Transversions	0.95	0.05-0.1	38145	0.803327	0.896285	12218	0.55489	0.744909	25927	0.982491	0.991207	271936	0.990384	0.99518	0.451733
Acem2	0.15	Transversions	0.99	0.05-0.1	23008	0.906459	0.952081	6497	0.7335	0.856446	16511	0.991694	0.995838	181999	0.994495	0.997244	0.269602
Acem2	0.2	Transitions	0.7	0.05-0.1	163820	0.677732	0.823245	76958	0.499541	0.706782	86862	0.929251	0.963977	889671	0.966154	0.982932	1.63816
Acem2	0.2	Transitions	0.8	0.05-0.1	151409	0.715488	0.845865	67506	0.527013	0.725957	83903	0.951606	0.975503	864731	0.975994	0.987924	1.1562
Acem2	0.2	Transitions	0.9	0.05-0.1	131025	0.769431	0.877172	53549	0.571988	0.756299	77476	0.972396	0.986101	808024	0.984747	0.992344	0.735494
Acem2	0.2	Transitions	0.95	0.05-0.1	111837	0.81309	0.901715	42191	0.616328	0.785066	69646	0.9819	0.990908	735797	0.988897	0.994433	0.541361
Acem2	0.2	Transitions	0.99	0.05-0.1	74606	0.886638	0.941614	25043	0.725025	0.851484	49563	0.98967	0.994821	545315	0.99305	0.996519	0.340838
Acem2	0.2	Transversions	0.7	0.05-0.1	65149	0.702017	0.837865	30285	0.533396	0.73034	34864	0.923006	0.960732	350756	0.966787	0.983253	1.59908
Acem2	0.2	Transversions	0.8	0.05-0.1	60227	0.744555	0.862876	26564	0.568799	0.754188	33663	0.947886	0.973594	340939	0.976048	0.987951	1.15017
Acem2	0.2	Transversions	0.9	0.05-0.1	52161	0.801477	0.895253	21061	0.622721	0.789127	31100	0.970139	0.984956	318873	0.98468	0.99231	0.736214
Acem2	0.2	Transversions	0.95	0.05-0.1	44674	0.84852	0.921151	16657	0.678359	0.823625	28017	0.981903	0.99091	290757	0.988861	0.994415	0.538091
Acem2	0.2	Transversions	0.99	0.05-0.1	29768	0.92448	0.961499	9924	0.809511	0.899728	19844	0.991388	0.995685	215658	0.993246	0.996617	0.33183
Acem2	0.25	Transitions	0.7	0.05-0.1	173227	0.72634	0.852256	85311	0.577284	0.759792	87916	0.933881	0.966375	895509	0.966569	0.983142	1.6282
Acem2	0.25	Transitions	0.8	0.05-0.1	162006	0.761759	0.872788	76600	0.60886	0.780295	85406	0.953778	0.976615	874395	0.975551	0.9877	1.18837
Acem2	0.25	Transitions	0.9	0.05-0.1	142991	0.810091	0.90005	63098	0.657277	0.810726	79893	0.971869	0.985834	827775	0.9837	0.991816	0.793984
Acem2	0.25	Transitions	0.95	0.05-0.1	124833	0.8482	0.920978	51569	0.701587	0.837608	73264	0.980817	0.990362	768257	0.987797	0.99388	0.598281
Acem2	0.25	Transitions	0.99	0.05-0.1	88647	0.90288	0.9502	33087	0.781779	0.884183	55560	0.988863	0.994416	604717	0.991946	0.995965	0.399412
Acem2	0.25	Transversions	0.7	0.05-0.1	68803	0.751927	0.867137	33485	0.613003	0.782945	35318	0.932344	0.965579	352995	0.967645	0.983689	1.57235
Acem2	0.25	Transversions	0.8	0.05-0.1	64319	0.788115	0.887759	30061	0.648194	0.805105	34258	0.951893	0.97565	344738	0.976021	0.987938	1.1606
Acem2	0.25	Transversions	0.9	0.05-0.1	56847	0.837923	0.915381	24744	0.702408	0.838098	32103	0.971052	0.98542	326672	0.984144	0.992041	0.767922
Acem2	0.25	Transversions	0.95	0.05-0.1	49688	0.877367	0.936679	20227	0.754783	0.868783	29461	0.979678	0.989787	303325	0.988126	0.994045	0.578192
Acem2	0.25	Transversions	0.99	0.05-0.1	35519	0.93867	0.96885	13114	0.863439	0.929214	22405	0.987356	0.993658	239497	0.992097	0.996041	0.390126
Acem2	0.3	Transitions	0.7	0.05-0.1	180681	0.765518	0.874939	91816	0.63813	0.798831	88865	0.941813	0.97047	899944	0.967776	0.983756	1.5819
Acem2	0.3	Transitions	0.8	0.05-0.1	170424	0.797795	0.893194	83824	0.671223	0.819282	86600	0.957761	0.978653	882311	0.975664	0.987757	1.19543
Acem2	0.3	Transitions	0.9	0.05-0.1	152593	0.837891	0.915364	70748	0.71405	0.845015	81845	0.972878	0.986346	842584	0.982967	0.991447	0.838056
Acem2	0.3	Transitions	0.95	0.05-0.1	134897	0.868147	0.931744	59047	0.749617	0.865804	75850	0.981026	0.990467	791450	0.987139	0.993549	0.635147
Acem2	0.3	Transitions	0.99	0.05-0.1	100045	0.913108	0.955567	40049	0.815411	0.903001	59996	0.988434	0.9942	648862	0.991252	0.995616	0.434254
Acem2	0.3	Transversions	0.7	0.05-0.1	71535	0.786774	0.887003	35858	0.669741	0.818377	35677	0.938266	0.968641	354787	0.968357	0.984052	1.54569
Acem2	0.3	Transversions	0.8	0.05-0.1	67520	0.821131	0.906163	32753	0.70751	0.841136	34767	0.955198	0.977342	347898	0.97618	0.988018	1.16029
Acem2	0.3	Transversions	0.9	0.05-0.1	60580	0.863515	0.929255	27684	0.757123	0.870128	32896	0.971444	0.985618	332497	0.983444	0.991688	0.810231
Acem2	0.3	Transversions	0.95	0.05-0.1	53774	0.897268	0.947242	23224	0.803104	0.896161	30550	0.980391	0.990147	312627	0.987735	0.993849	0.604398
Acem2	0.3	Transversions	0.99	0.05-0.1	40024	0.946068	0.97266	15874	0.886457	0.941518	24150	0.988587	0.994277	256732	0.991816	0.9959	0.406935
Acem2	0.4	Transitions	0.7	0.05-0.1	190336	0.8112	0.900666	100314	0.713361	0.844607	90022	0.945953	0.972601	906302	0.968592	0.984171	1.55558
Acem2	0.4	Transitions	0.8	0.05-0.1	181425	0.837805	0.915317	93238	0.743398	0.862205	88187	0.958604	0.979083	892331	0.975487	0.987668	1.21269
Acem2	0.4	Transitions	0.9	0.05-0.1	165854	0.871452	0.933516	81445	0.781954	0.884282	84409	0.973208	0.986513	861341	0.982489	0.991206	0.867098
Acem2	0.4	Transitions	0.95	0.05-0.1	150077	0.896077	0.946613	70490	0.812783	0.901545	79587	0.981025	0.990467	821522	0.986359	0.993156	0.677046
Acem2	0.4	Transitions	0.99	0.05-0.1	117640	0.929192	0.963946	51368	0.861571	0.928209	66272	0.987237	0.993598	706976	0.990269	0.995123	0.485064
Acem2	0.4	Transversions	0.7	0.05-0.1	75274	0.834761	0.913652	39119	0.748267	0.865024	36155	0.946386	0.972824	357395	0.969779	0.984774	1.49523
Acem2	0.4	Transversions	0.8	0.05-0.1	71829	0.862631	0.928779	36391	0.781543	0.884049	35438	0.959775	0.979681	351980	0.976616	0.988239	1.15559
Acem2	0.4	Transversions	0.9	0.05-0.1	65557	0.896705	0.946945	31733	0.824428	0.90798	33824	0.973516	0.986669	339812	0.983148	0.991538	0.834907
Acem2	0.4	Transversions	0.95	0.05-0.1	59590	0.922281	0.960355	27640	0.861559	0.928202	31950	0.980144	0.990022	324378	0.986663	0.993309	0.663006
Acem2	0.4	Transversions	0.99	0.05-0.1	46845	0.959277	0.979427	20203	0.924567	0.961544	26642	0.986918	0.993437	279443	0.990859	0.995419	0.45632
Acem2	0.5	Transitions	0.7	0.05-0.1	196787	0.84259	0.917927	106002	0.762891	0.873436	90785	0.952523	0.975973	910804	0.970708	0.985245	1.45416
Acem2	0.5	Transitions	0.8	0.05-0.1	189174	0.866108	0.930649	99943	0.790473	0.889086	89231	0.964464	0.982071	899158	0.976534	0.988198	1.16536
Acem2	0.5	Transitions	0.9	0.05-0.1	175572	0.893616	0.945313	89574	0.824226	0.907869	85998	0.97564	0.987745	873839	0.982368	0.991145	0.876621
Acem2	0.5	Transitions	0.95	0.05-0.1	161624	0.912432	0.955213	79463	0.848675	0.921235	82161	0.981185	0.990548	842107	0.985799	0.992874	0.706404
Acem2	0.5	Transitions	0.99	0.05-0.1	132159	0.937723	0.968361	61187	0.88443	0.940441	70972	0.987632	0.993797	748069	0.989678	0.994826	0.514669
Acem2	0.5	Transversions	0.7	0.05-0.1	77835	0.864354	0.929706	41330	0.797042	0.892772	36505	0.951388	0.975391	359345	0.971627	0.985711	1.40831
Acem2	0.5	Transversions	0.8	0.05-0.1	74843	0.889001	0.942868	38971	0.828188	0.910048	35872	0.962981	0.981316	354832	0.977606	0.98874	1.10977
Acem2	0.5	Transversions	0.9	0.05-0.1	69588	0.91867	0.958473	35014	0.868424	0.931893	34574	0.974135	0.986983	345128	0.982997	0.991462	0.844378
Acem2	0.5	Transversions	0.95	0.05-0.1	64168	0.938815	0.968925	31141	0.897292	0.947255	33027	0.980665	0.990285	332725	0.986382	0.993167	0.677029
Acem2	0.5	Transversions	0.99	0.05-0.1	52653	0.966274	0.982992	24100	0.943128	0.971148	28553	0.98648	0.993217	295971	0.990147	0.995061	0.491874
Acem2	0.75	Transitions	0.7	0.05-0.1	206842	0.886512	0.941548	114498	0.831665	0.911957	92344	0.962392	0.981016	917616	0.973066	0.986441	1.34509
Acem2	0.75	Transitions	0.8	0.05-0.1	201390	0.903373	0.950459	110144	0.852967	0.923562	91246	0.970404	0.985091	909873	0.977456	0.988664	1.12623
Acem2	0.75	Transitions	0.9	0.05-0.1	191042	0.922314	0.960372	102119	0.877342	0.936665	88923	0.978361	0.989121	892696	0.982031	0.990975	0.898435
Acem2	0.75	Transitions	0.95	0.05-0.1	179927	0.9349	0.966902	93907	0.894167	0.945604	86020	0.982629	0.991276	870764	0.984859	0.992401	0.757343
Acem2	0.75	Transitions	0.99	0.05-0.1	155749	0.95106	0.975223	78137	0.917238	0.957726	77612	0.987037	0.993497	805131	0.988314	0.99414	0.584787
Acem2	0.75	Transversions	0.7	0.05-0.1	81700	0.906501	0.952103	44614	0.864469	0.929768	37086	0.961256	0.980437	362030	0.97449	0.987162	1.27352
Acem2	0.75	Transversions	0.8	0.05-0.1	79539	0.924368	0.96144	42877	0.888417	0.942559	36662	0.969251	0.984505	359047	0.978749	0.989317	1.06063
Acem2	0.75	Transversions	0.9	0.05-0.1	75550	0.944282	0.971742	39872	0.916532	0.957357	35678	0.976811	0.988338	352423	0.982941	0.991434	0.852433
Acem2	0.75	Transversions	0.95	0.05-0.1	71285	0.957365	0.97845	36804	0.93617	0.967559	34481	0.980792	0.99035	343856	0.985457	0.992702	0.727246
Acem2	0.75	Transversions	0.99	0.05-0.1	61908	0.97527	0.987557	30696	0.964797	0.982241	31212	0.985737	0.992843	318299	0.988804	0.994386	0.560773
Acem2	1	Transitions	0.7	0.05-0.1	212492	0.908809	0.953315	119393	0.866365	0.930787	93099	0.967966	0.983852	921504	0.9745	0.987167	1.27638
Acem2	1	Transitions	0.8	0.05-0.1	208143	0.921886	0.960149	115946	0.883325	0.939854	92197	0.974072	0.986951	915411	0.977995	0.988936	1.10165
Acem2	1	Transitions	0.9	0.05-0.1	200165	0.93668	0.967822	109814	0.903042	0.950285	90351	0.980157	0.990029	902174	0.981788	0.990852	0.912701
Acem2	1	Transitions	0.95	0.05-0.1	191247	0.946295	0.972777	103138	0.915801	0.956975	88109	0.983966	0.99195	885618	0.98421	0.992073	0.791101
Acem2	1	Transitions	0.99	0.05-0.1	171106	0.957458	0.978498	89721	0.931929	0.965365	81385	0.986837	0.993396	835659	0.987487	0.993724	0.626806
Acem2	1	Transversions	0.7	0.05-0.1	83843	0.929447	0.964078	46458	0.901989	0.949731	37385	0.965351	0.982523	363492	0.976074	0.987965	1.19547
Acem2	1	Transversions	0.8	0.05-0.1	82121	0.943257	0.971214	45142	0.921362	0.959876	36979	0.971059	0.985423	361210	0.979384	0.989638	1.03076
Acem2	1	Transversions	0.9	0.05-0.1	79007	0.958197	0.978876	42737	0.942601	0.970876	36270	0.977077	0.988472	356279	0.982773	0.991349	0.862047
Acem2	1	Transversions	0.95	0.05-0.1	75524	0.967803	0.98377	40182	0.956572	0.978045	35342	0.980814	0.99036	349777	0.98494	0.992441	0.754182
Acem2	1	Transversions	0.99	0.05-0.1	67786	0.980206	0.990054	35065	0.976028	0.987941	32721	0.984713	0.992327	330724	0.987581	0.993771	0.622006
Acem2	2	Transitions	0.7	0.05-0.1	221129	0.944186	0.971692	126765	0.921556	0.959977	94364	0.975922	0.987887	927750	0.977418	0.988645	1.13396
Acem2	2	Transitions	0.8	0.05-0.1	218994	0.950365	0.974866	125076	0.930054	0.964393	93918	0.978463	0.989173	924621	0.979589	0.989742	1.02463
Acem2	2	Transitions	0.9	0.05-0.1	215072	0.957991	0.97877	122121	0.94057	0.96983	92951	0.981624	0.990769	918051	0.982031	0.990975	0.901872
Acem2	2	Transitions	0.95	0.05-0.1	210612	0.962676	0.981161	118838	0.947018	0.973149	91774	0.983535	0.991733	909658	0.983633	0.991783	0.821312
Acem2	2	Transitions	0.99	0.05-0.1	200341	0.968842	0.984298	112131	0.95599	0.977747	88210	0.985557	0.992752	884335	0.985896	0.992923	0.707472
Acem2	2	Transversions	0.7	0.05-0.1	87205	0.962534	0.981088	49292	0.954166	0.976814	37913	0.973579	0.986701	366073	0.978944	0.989416	1.05627
Acem2	2	Transversions	0.8	0.05-0.1	86384	0.968733	0.984242	48648	0.96268	0.981163	37736	0.976621	0.988241	364923	0.980782	0.990344	0.964242
Acem2	2	Transversions	0.9	0.05-0.1	84850	0.976202	0.98803	47507	0.972945	0.98638	37343	0.98037	0.990137	362525	0.982851	0.991389	0.860065
Acem2	2	Transversions	0.95	0.05-0.1	83093	0.98123	0.99057	46246	0.980483	0.990194	36847	0.982167	0.991044	359370	0.984217	0.992077	0.792019
Acem2	2	Transversions	0.99	0.05-0.1	79007	0.986916	0.993436	43568	0.988983	0.994476	35439	0.984384	0.992161	349810	0.98625	0.993101	0.689589
Acem2	4	Transitions	0.7	0.05-0.1	226218	0.966459	0.983086	131171	0.955738	0.977619	95047	0.981553	0.990733	931530	0.980053	0.989976	1.00238
Acem2	4	Transitions	0.8	0.05-0.1	225418	0.96935	0.984556	130559	0.959585	0.979584	94859	0.983036	0.991481	929987	0.981351	0.990631	0.936852
Acem2	4	Transitions	0.9	0.05-0.1	224005	0.972544	0.986176	129562	0.963811	0.981739	94443	0.984718	0.99233	926823	0.982838	0.991382	0.861822
Acem2	4	Transitions	0.95	0.05-0.1	222290	0.975042	0.987442	128355	0.967352	0.983541	93935	0.985698	0.992823	923017	0.983936	0.991936	0.80643
Acem2	4	Transitions	0.99	0.05-0.1	218581	0.978255	0.989068	126232	0.97211	0.985956	92349	0.986749	0.993352	911288	0.985428	0.992687	0.731263
Acem2	4	Transversions	0.7	0.05-0.1	89174	0.98317	0.991549	50957	0.98502	0.992482	38217	0.980711	0.990309	367628	0.981704	0.99081	0.919043
Acem2	4	Transversions	0.8	0.05-0.1	88907	0.985471	0.992709	50773	0.988016	0.99399	38134	0.982097	0.991008	367143	0.982592	0.991258	0.874235
Acem2	4	Transversions	0.9	0.05-0.1	88373	0.988046	0.994005	50417	0.991525	0.995754	37956	0.983452	0.991691	366128	0.983764	0.991849	0.815145
Acem2	4	Transversions	0.95	0.05-0.1	87740	0.989821	0.994897	50002	0.993789	0.99689	37738	0.984599	0.99227	364867	0.984586	0.992263	0.773703
Acem2	4	Transversions	0.99	0.05-0.1	86235	0.991863	0.995923	49149	0.99651	0.998253	37086	0.985755	0.992852	360645	0.985812	0.992881	0.711944
Acem2	0.1	Transitions	0.7	0.1-0.2	244982	0.591454	0.769061	105356	0.383019	0.618886	139626	0.886298	0.941434	775857	0.929381	0.964044	3.29337
Acem2	0.1	Transitions	0.8	0.1-0.2	209628	0.648465	0.805274	83652	0.416391	0.645284	125976	0.92926	0.963982	707823	0.953111	0.976274	2.18454
Acem2	0.1	Transitions	0.9	0.1-0.2	156469	0.735493	0.857609	55632	0.486435	0.697449	100837	0.964368	0.982022	576119	0.972583	0.986196	1.28948
Acem2	0.1	Transitions	0.95	0.1-0.2	113809	0.803435	0.896346	37758	0.568651	0.754089	76051	0.978067	0.988973	446656	0.980259	0.99008	0.946721
Acem2	0.1	Transitions	0.99	0.1-0.2	50038	0.896484	0.946829	16217	0.740619	0.860592	33821	0.989266	0.994618	218990	0.986154	0.993053	0.683006
Acem2	0.1	Transversions	0.7	0.1-0.2	95674	0.600803	0.775115	40977	0.394771	0.628308	54697	0.88282	0.939585	303778	0.92911	0.963903	3.27913
Acem2	0.1	Transversions	0.8	0.1-0.2	82071	0.661983	0.813623	32524	0.432974	0.658008	49547	0.927646	0.963144	277464	0.952709	0.976068	2.18706
Acem2	0.1	Transversions	0.9	0.1-0.2	61493	0.748376	0.865087	21814	0.50723	0.712201	39679	0.962052	0.980842	226359	0.972247	0.986026	1.29293
Acem2	0.1	Transversions	0.95	0.1-0.2	44619	0.818121	0.9045	14699	0.593809	0.77059	29920	0.977978	0.988927	175904	0.980539	0.990222	0.926505
Acem2	0.1	Transversions	0.99	0.1-0.2	19974	0.915715	0.95693	6461	0.78939	0.888476	13513	0.987102	0.99353	86957	0.986116	0.993034	0.679596
Acem2	0.15	Transitions	0.7	0.1-0.2	277128	0.674794	0.821458	130962	0.511888	0.715463	146166	0.897162	0.947186	799657	0.930345	0.964544	3.34205
Acem2	0.15	Transitions	0.8	0.1-0.2	244635	0.726756	0.8525	109448	0.554135	0.744402	135187	0.933305	0.966077	746305	0.9515	0.975449	2.32172
Acem2	0.15	Transitions	0.9	0.1-0.2	193583	0.798998	0.893867	79886	0.628611	0.79285	113697	0.963842	0.981755	641242	0.969097	0.984427	1.4844
Acem2	0.15	Transitions	0.95	0.1-0.2	150057	0.849997	0.921953	58300	0.695816	0.834156	91757	0.976196	0.988026	531973	0.97719	0.988529	1.10427
Acem2	0.15	Transitions	0.99	0.1-0.2	78718	0.919489	0.9589	29061	0.818852	0.904904	49657	0.987235	0.993597	312390	0.984785	0.992363	0.750747
Acem2	0.15	Transversions	0.7	0.1-0.2	108216	0.683863	0.82696	50636	0.522908	0.723124	57580	0.895823	0.946479	313050	0.93013	0.964433	3.3307
Acem2	0.15	Transversions	0.8	0.1-0.2	95563	0.736055	0.857937	42338	0.5664	0.752595	53225	0.932051	0.965428	292492	0.951619	0.97551	2.29227
Acem2	0.15	Transversions	0.9	0.1-0.2	75992	0.81003	0.900017	31200	0.646815	0.804248	44792	0.963185	0.98142	251609	0.969372	0.984567	1.46273
Acem2	0.15	Transversions	0.95	0.1-0.2	59050	0.864999	0.930053	22786	0.724664	0.851272	36264	0.975105	0.987474	208892	0.977402	0.988637	1.08625
Acem2	0.15	Transversions	0.99	0.1-0.2	31119	0.936717	0.967841	11312	0.858457	0.92653	19807	0.986309	0.993131	123587	0.985086	0.992515	0.730941
Acem2	0.2	Transitions	0.7	0.1-0.2	304012	0.737101	0.858546	152787	0.612438	0.782584	151225	0.906108	0.951897	817725	0.931364	0.965072	3.34951
Acem2	0.2	Transitions	0.8	0.1-0.2	275039	0.783606	0.885215	132884	0.657753	0.81102	142155	0.937016	0.967996	776446	0.950071	0.974716	2.43189
Acem2	0.2	Transitions	0.9	0.1-0.2	228257	0.84164	0.91741	103654	0.722368	0.849923	124603	0.964901	0.982294	693272	0.966499	0.983107	1.63592
Acem2	0.2	Transitions	0.95	0.1-0.2	186146	0.882438	0.939382	80205	0.777076	0.881519	105941	0.977141	0.988505	602559	0.974704	0.987271	1.24234
Acem2	0.2	Transitions	0.99	0.1-0.2	111831	0.933206	0.966026	45501	0.862811	0.928876	66330	0.986598	0.993276	402649	0.982409	0.991165	0.873712
Acem2	0.2	Transversions	0.7	0.1-0.2	118546	0.746268	0.863868	59105	0.625679	0.790999	59441	0.904363	0.95098	320540	0.931645	0.965217	3.32222
Acem2	0.2	Transversions	0.8	0.1-0.2	107292	0.793677	0.890885	51498	0.674319	0.821169	55794	0.934377	0.966632	304305	0.949929	0.974643	2.4307
Acem2	0.2	Transversions	0.9	0.1-0.2	89501	0.856118	0.925266	40362	0.748747	0.865302	49139	0.962581	0.981112	271966	0.966774	0.983247	1.61665
Acem2	0.2	Transversions	0.95	0.1-0.2	73278	0.896881	0.947038	31393	0.806856	0.898252	41885	0.974613	0.987225	236623	0.974776	0.987307	1.23548
Acem2	0.2	Transversions	0.99	0.1-0.2	44297	0.952503	0.975963	18046	0.907729	0.952748	26251	0.985233	0.992589	159184	0.982591	0.991257	0.86441
Acem2	0.25	Transitions	0.7	0.1-0.2	323377	0.779763	0.883042	168418	0.679513	0.824326	154959	0.916116	0.95714	831399	0.933995	0.966434	3.24897
Acem2	0.25	Transitions	0.8	0.1-0.2	297158	0.819961	0.905517	150038	0.721815	0.849597	147120	0.942205	0.970673	796967	0.950327	0.974847	2.44056
Acem2	0.25	Transitions	0.9	0.1-0.2	254245	0.868624	0.932	122202	0.779015	0.882618	132043	0.966081	0.982894	727698	0.965284	0.982489	1.70759
Acem2	0.25	Transitions	0.95	0.1-0.2	214248	0.900751	0.949079	98653	0.822293	0.906804	115595	0.976945	0.988405	650578	0.972808	0.98631	1.34102
Acem2	0.25	Transitions	0.99	0.1-0.2	139734	0.943737	0.971461	61193	0.892708	0.944832	78541	0.986589	0.993272	470304	0.980759	0.990333	0.959649
Acem2	0.25	Transversions	0.7	0.1-0.2	126114	0.788902	0.888202	65254	0.694086	0.833118	60860	0.913881	0.955971	325576	0.933611	0.966236	3.2524
Acem2	0.25	Transversions	0.8	0.1-0.2	116060	0.828223	0.910068	58204	0.736486	0.858188	57856	0.938958	0.968999	312083	0.949623	0.974486	2.46126
Acem2	0.25	Transversions	0.9	0.1-0.2	99520	0.881207	0.938726	47528	0.802775	0.895977	51992	0.963414	0.981537	285201	0.964741	0.982212	1.72972
Acem2	0.25	Transversions	0.95	0.1-0.2	83976	0.915687	0.956915	38339	0.852273	0.923186	45637	0.974595	0.987216	255356	0.972772	0.986292	1.34562
Acem2	0.25	Transversions	0.99	0.1-0.2	55105	0.961241	0.980429	23983	0.930615	0.964684	31122	0.985885	0.992917	185435	0.981001	0.990455	0.947075
Acem2	0.3	Transitions	0.7	0.1-0.2	337258	0.81032	0.900178	179330	0.726589	0.852402	157928	0.92422	0.961364	840596	0.93622	0.967585	3.1548
Acem2	0.3	Transitions	0.8	0.1-0.2	314084	0.845304	0.919404	162879	0.765768	0.875082	151205	0.94568	0.972461	811482	0.950559	0.974966	2.44418
Acem2	0.3	Transitions	0.9	0.1-0.2	274922	0.887913	0.942291	136897	0.817451	0.90413	138025	0.967198	0.983462	752556	0.964345	0.982011	1.76574
Acem2	0.3	Transitions	0.95	0.1-0.2	237018	0.915226	0.956674	113669	0.854309	0.924289	123349	0.97732	0.988595	685559	0.971651	0.985724	1.40651
Acem2	0.3	Transitions	0.99	0.1-0.2	164235	0.948373	0.973845	75291	0.906721	0.952219	88944	0.985917	0.992933	522839	0.97957	0.989732	1.02058
Acem2	0.3	Transversions	0.7	0.1-0.2	131601	0.820497	0.905813	69440	0.743853	0.862469	62161	0.921004	0.959689	329260	0.9358	0.967368	3.16965
Acem2	0.3	Transversions	0.8	0.1-0.2	122743	0.857914	0.926236	63256	0.787421	0.887368	59487	0.943785	0.971486	317869	0.950208	0.974786	2.46006
Acem2	0.3	Transversions	0.9	0.1-0.2	107557	0.899826	0.948592	53182	0.840154	0.916599	54375	0.964557	0.982119	294886	0.963414	0.981537	1.81038
Acem2	0.3	Transversions	0.95	0.1-0.2	92847	0.929032	0.963863	44207	0.881639	0.938956	48640	0.975501	0.987674	268991	0.971066	0.985427	1.43745
Acem2	0.3	Transversions	0.99	0.1-0.2	64576	0.964901	0.982294	29271	0.941542	0.970331	35305	0.984934	0.992438	206215	0.97947	0.989682	1.02614
Acem2	0.4	Transitions	0.7	0.1-0.2	355677	0.847449	0.92057	194005	0.784031	0.885455	161672	0.934253	0.966568	853506	0.939657	0.969359	3.00087
Acem2	0.4	Transitions	0.8	0.1-0.2	336119	0.877378	0.936685	179845	0.818718	0.90483	156274	0.953038	0.976237	831013	0.951779	0.975592	2.3943
Acem2	0.4	Transitions	0.9	0.1-0.2	302490	0.909958	0.953917	156906	0.85933	0.927001	145584	0.9697	0.984734	785245	0.963479	0.98157	1.81664
Acem2	0.4	Transitions	0.95	0.1-0.2	268961	0.931392	0.965087	135448	0.888151	0.942417	133513	0.97857	0.989227	731748	0.970453	0.985116	1.47236
Acem2	0.4	Transitions	0.99	0.1-0.2	199836	0.956833	0.978179	96826	0.927041	0.96283	103010	0.986166	0.993059	593578	0.977577	0.988725	1.12241
Acem2	0.4	Transversions	0.7	0.1-0.2	138889	0.85734	0.925927	75285	0.800936	0.89495	63604	0.932155	0.965482	334249	0.939779	0.969422	2.99758
Acem2	0.4	Transversions	0.8	0.1-0.2	131343	0.888255	0.942473	69812	0.837516	0.915159	61531	0.951611	0.975506	325479	0.951968	0.975689	2.38988
Acem2	0.4	Transversions	0.9	0.1-0.2	118273	0.922574	0.960507	60939	0.882313	0.939315	57334	0.968464	0.984106	307841	0.963412	0.981536	1.82546
Acem2	0.4	Transversions	0.95	0.1-0.2	105012	0.94489	0.972054	52642	0.914496	0.956293	52370	0.976994	0.98843	286689	0.970024	0.984898	1.49803
Acem2	0.4	Transversions	0.99	0.1-0.2	78353	0.971377	0.985585	37717	0.956952	0.978239	40636	0.98506	0.992502	233483	0.977673	0.988773	1.11848
Acem2	0.5	Transitions	0.7	0.1-0.2	368762	0.874371	0.935078	204262	0.824465	0.908001	164500	0.942908	0.971034	862454	0.942699	0.970927	2.85995
Acem2	0.5	Transitions	0.8	0.1-0.2	352250	0.899371	0.948352	192222	0.854494	0.924389	160028	0.958109	0.97883	843975	0.953329	0.976386	2.32664
Acem2	0.5	Transitions	0.9	0.1-0.2	323232	0.925758	0.962163	172197	0.888213	0.94245	151035	0.971543	0.985669	806794	0.963038	0.981345	1.84438
Acem2	0.5	Transitions	0.95	0.1-0.2	293362	0.94262	0.970886	152783	0.910831	0.954375	140579	0.979093	0.989491	762541	0.969166	0.984462	1.5413
Acem2	0.5	Transitions	0.99	0.1-0.2	229382	0.961347	0.980483	115994	0.938692	0.968861	113388	0.985381	0.992664	645234	0.976161	0.988009	1.19367
Acem2	0.5	Transversions	0.7	0.1-0.2	143643	0.882603	0.939469	79008	0.839451	0.916215	64635	0.940026	0.969549	337696	0.943072	0.971119	2.84143
Acem2	0.5	Transversions	0.8	0.1-0.2	137326	0.908734	0.953275	74462	0.871607	0.933599	62864	0.955863	0.977682	330512	0.953293	0.976367	2.33068
Acem2	0.5	Transversions	0.9	0.1-0.2	126211	0.936956	0.967965	66874	0.908962	0.953395	59337	0.970084	0.984928	315920	0.963155	0.981405	1.84156
Acem2	0.5	Transversions	0.95	0.1-0.2	114659	0.954403	0.976935	59385	0.93389	0.96638	55274	0.977204	0.988536	298869	0.969109	0.984433	1.54468
Acem2	0.5	Transversions	0.99	0.1-0.2	89841	0.975075	0.987459	45054	0.965579	0.982639	44787	0.98477	0.992356	253586	0.976311	0.988085	1.18768
Acem2	0.75	Transitions	0.7	0.1-0.2	387110	0.90929	0.953567	218736	0.877014	0.93649	168374	0.953951	0.976704	875235	0.947802	0.973551	2.61836
Acem2	0.75	Transitions	0.8	0.1-0.2	375533	0.926478	0.962537	210287	0.89854	0.947913	165246	0.963957	0.981813	862944	0.955015	0.977249	2.25585
Acem2	0.75	Transitions	0.9	0.1-0.2	354095	0.945123	0.972174	195229	0.922521	0.96048	158866	0.974054	0.986942	837214	0.962887	0.981268	1.86065
Acem2	0.75	Transitions	0.95	0.1-0.2	330892	0.956175	0.977842	179773	0.937144	0.968062	151119	0.97958	0.989737	806255	0.967814	0.983775	1.61431
Acem2	0.75	Transitions	0.99	0.1-0.2	278888	0.96926	0.98451	148571	0.955453	0.977473	130317	0.985368	0.992657	720523	0.973996	0.986912	1.30525
Acem2	0.75	Transversions	0.7	0.1-0.2	150947	0.917749	0.957992	84776	0.892489	0.944716	66171	0.95171	0.975556	342996	0.948762	0.974044	2.57069
Acem2	0.75	Transversions	0.8	0.1-0.2	146531	0.934923	0.966914	81594	0.913644	0.955847	64937	0.96273	0.981188	338173	0.955678	0.977588	2.22088
Acem2	0.75	Transversions	0.9	0.1-0.2	138421	0.954861	0.97717	75955	0.940543	0.969816	62466	0.972716	0.986264	328234	0.963203	0.981429	1.84419
Acem2	0.75	Transversions	0.95	0.1-0.2	129345	0.966361	0.983037	69944	0.956548	0.978033	59401	0.978111	0.988995	316341	0.967821	0.983779	1.61446
Acem2	0.75	Transversions	0.99	0.1-0.2	109217	0.98142	0.990666	57908	0.978491	0.989187	51309	0.984741	0.992341	283297	0.974036	0.986932	1.30469
Acem2	1	Transitions	0.7	0.1-0.2	396942	0.927572	0.963105	226467	0.903821	0.950695	170475	0.9606	0.980102	882215	0.950944	0.975164	2.46649
Acem2	1	Transitions	0.8	0.1-0.2	388052	0.940696	0.969895	220066	0.92023	0.959286	167986	0.968556	0.984153	872756	0.956833	0.978178	2.17067
Acem2	1	Transitions	0.9	0.1-0.2	371754	0.954773	0.977125	208590	0.938509	0.968767	163164	0.976188	0.988022	853634	0.963194	0.981424	1.84979
Acem2	1	Transitions	0.95	0.1-0.2	353267	0.963576	0.981619	196133	0.950163	0.974763	157134	0.98072	0.990313	830020	0.967419	0.983575	1.63775
Acem2	1	Transitions	0.99	0.1-0.2	310544	0.97302	0.986418	170129	0.963261	0.981459	140415	0.985043	0.992493	763533	0.972681	0.986246	1.37335
Acem2	1	Transversions	0.7	0.1-0.2	154653	0.937124	0.968051	87669	0.920771	0.959568	66984	0.959193	0.979384	345656	0.951806	0.975605	2.42294
Acem2	1	Transversions	0.8	0.1-0.2	151271	0.94996	0.974659	85272	0.937065	0.968021	65999	0.96702	0.983372	341971	0.957199	0.978365	2.15058
Acem2	1	Transversions	0.9	0.1-0.2	144856	0.964837	0.982261	80814	0.956528	0.978023	64042	0.975477	0.987662	334595	0.963081	0.981367	1.85585
Acem2	1	Transversions	0.95	0.1-0.2	137660	0.973794	0.98681	76033	0.96859	0.98417	61627	0.980273	0.990087	325606	0.967054	0.983389	1.65546
Acem2	1	Transversions	0.99	0.1-0.2	121251	0.984077	0.992007	66044	0.983137	0.991533	55207	0.985204	0.992575	300064	0.972609	0.986209	1.37714
Acem2	2	Transitions	0.7	0.1-0.2	412367	0.956789	0.978156	238592	0.946032	0.972642	173775	0.971858	0.985829	893020	0.956782	0.978153	2.18068
Acem2	2	Transitions	0.8	0.1-0.2	408271	0.963089	0.981371	235695	0.954217	0.97684	172576	0.975407	0.987627	888192	0.960127	0.979861	2.01131
Acem2	2	Transitions	0.9	0.1-0.2	400422	0.970367	0.985072	230307	0.963326	0.981492	170115	0.980024	0.989962	878653	0.96419	0.981932	1.80531
Acem2	2	Transitions	0.95	0.1-0.2	391212	0.974679	0.987258	224163	0.9688	0.984276	167049	0.982653	0.991289	866937	0.966959	0.983341	1.66501
Acem2	2	Transitions	0.99	0.1-0.2	368751	0.979867	0.989882	211015	0.976098	0.987977	157736	0.984944	0.992444	832358	0.970665	0.985223	1.47721
Acem2	2	Transversions	0.7	0.1-0.2	160992	0.966327	0.983019	92604	0.963536	0.981598	68388	0.970126	0.98495	350083	0.957217	0.978375	2.15843
Acem2	2	Transversions	0.8	0.1-0.2	159405	0.972766	0.986289	91480	0.971524	0.985659	67925	0.974442	0.987138	348383	0.960237	0.979917	2.00528
Acem2	2	Transversions	0.9	0.1-0.2	156363	0.979845	0.989871	89368	0.980419	0.990161	66995	0.979079	0.989484	344831	0.963691	0.981678	1.83083
Acem2	2	Transversions	0.95	0.1-0.2	152789	0.984769	0.992355	87020	0.986734	0.993345	65769	0.982179	0.991049	340326	0.966527	0.983121	1.68677
Acem2	2	Transversions	0.99	0.1-0.2	143992	0.98924	0.994605	81882	0.992592	0.996289	62110	0.984847	0.992394	327212	0.970511	0.985145	1.4846
Acem2	4	Transitions	0.7	0.1-0.2	421661	0.976027	0.987941	246018	0.973414	0.986617	175643	0.979704	0.9898	899182	0.96099	0.980301	1.96927
Acem2	4	Transitions	0.8	0.1-0.2	420136	0.978434	0.989158	245011	0.976379	0.988119	175125	0.981319	0.990616	896762	0.962954	0.981302	1.86946
Acem2	4	Transitions	0.9	0.1-0.2	417293	0.981399	0.990656	243215	0.979954	0.989926	174078	0.983423	0.991677	892331	0.965408	0.982552	1.74449
Acem2	4	Transitions	0.95	0.1-0.2	413769	0.983219	0.991574	241088	0.98219	0.991055	172681	0.984659	0.9923	886739	0.967291	0.983509	1.64873
Acem2	4	Transitions	0.99	0.1-0.2	405702	0.985846	0.992898	237095	0.985433	0.99269	168607	0.986427	0.993191	870698	0.970138	0.984956	1.50431
Acem2	4	Transversions	0.7	0.1-0.2	164476	0.984247	0.992092	95301	0.988165	0.994065	69175	0.978887	0.989387	352641	0.961916	0.980773	1.92211
Acem2	4	Transversions	0.8	0.1-0.2	163898	0.986544	0.993249	94955	0.990796	0.995388	68943	0.980731	0.990318	351878	0.963463	0.981561	1.84358
Acem2	4	Transversions	0.9	0.1-0.2	162867	0.989075	0.994523	94328	0.993732	0.996861	68539	0.982719	0.991322	350355	0.96559	0.982644	1.73528
Acem2	4	Transversions	0.95	0.1-0.2	161607	0.990636	0.995307	93566	0.995632	0.997814	68041	0.983826	0.99188	348428	0.967078	0.983401	1.65985
Acem2	4	Transversions	0.99	0.1-0.2	158498	0.992447	0.996216	92026	0.997549	0.998774	66472	0.985448	0.992697	342743	0.969781	0.984775	1.52252
Acem2	0.1	Transitions	0.7	0.2-0.5	573579	0.679325	0.824212	326881	0.603248	0.77669	246698	0.804478	0.896927	720249	0.800578	0.89475	9.96753
Acem2	0.1	Transitions	0.8	0.2-0.5	453567	0.754812	0.868799	253410	0.677809	0.823292	200157	0.872681	0.934174	599626	0.855409	0.924883	7.17433
Acem2	0.1	Transitions	0.9	0.2-0.5	306213	0.84095	0.917033	168826	0.779737	0.883027	137387	0.926572	0.962586	429659	0.899616	0.948481	4.99819
Acem2	0.1	Transitions	0.95	0.2-0.5	205292	0.893718	0.945366	113121	0.849833	0.921864	92171	0.952384	0.975902	303646	0.920703	0.959533	3.96997
Acem2	0.1	Transitions	0.99	0.2-0.5	79279	0.948752	0.974039	46274	0.933183	0.966014	33005	0.971246	0.985518	127794	0.939294	0.969172	3.05931
Acem2	0.1	Transversions	0.7	0.2-0.5	224409	0.684318	0.827235	125688	0.607634	0.779509	98721	0.804914	0.89717	284630	0.800362	0.89463	9.97251
Acem2	0.1	Transversions	0.8	0.2-0.5	177835	0.76099	0.872347	97323	0.682594	0.826193	80512	0.875202	0.935522	237528	0.856345	0.925389	7.12711
Acem2	0.1	Transversions	0.9	0.2-0.5	120926	0.849646	0.921762	65080	0.788593	0.888028	55846	0.93018	0.964458	170888	0.900768	0.949088	4.9434
Acem2	0.1	Transversions	0.95	0.2-0.5	81245	0.902797	0.950156	43702	0.861355	0.928092	37543	0.954917	0.977199	120966	0.921662	0.960032	3.91593
Acem2	0.1	Transversions	0.99	0.2-0.5	31407	0.959978	0.979785	17938	0.951965	0.975687	13469	0.970809	0.985296	51220	0.939729	0.969396	3.02548
Acem2	0.15	Transitions	0.7	0.2-0.5	685955	0.740131	0.860309	403325	0.683857	0.826957	282630	0.833288	0.912846	804169	0.813478	0.90193	9.40094
Acem2	0.15	Transitions	0.8	0.2-0.5	574369	0.804197	0.896771	331717	0.749483	0.865727	242652	0.889243	0.942997	703684	0.860687	0.927732	6.97486
Acem2	0.15	Transitions	0.9	0.2-0.5	423692	0.873895	0.934824	241018	0.830682	0.911418	182674	0.936268	0.967609	549155	0.900368	0.948877	4.99065
Acem2	0.15	Transitions	0.95	0.2-0.5	308867	0.913408	0.955724	175298	0.883252	0.939815	133569	0.955387	0.977439	421293	0.918315	0.958288	4.10906
Acem2	0.15	Transitions	0.99	0.2-0.5	145430	0.957597	0.978569	85655	0.948126	0.973717	59775	0.971418	0.985605	215095	0.936363	0.967658	3.21804
Acem2	0.15	Transversions	0.7	0.2-0.5	268244	0.745145	0.863218	155255	0.689012	0.830068	112989	0.834186	0.913338	317424	0.812843	0.901578	9.41587
Acem2	0.15	Transversions	0.8	0.2-0.5	225091	0.811084	0.900602	127862	0.7573	0.87023	97229	0.890995	0.943925	278188	0.861463	0.92815	6.92007
Acem2	0.15	Transversions	0.9	0.2-0.5	166741	0.882068	0.939185	93089	0.841382	0.917269	73652	0.937856	0.96843	217472	0.901042	0.949232	4.94939
Acem2	0.15	Transversions	0.95	0.2-0.5	121686	0.922069	0.960244	67714	0.894848	0.945964	53972	0.958014	0.978782	166877	0.920416	0.959383	3.9927
Acem2	0.15	Transversions	0.99	0.2-0.5	57596	0.968075	0.983908	33324	0.962952	0.981301	24272	0.975175	0.98751	85605	0.938741	0.968887	3.09709
Acem2	0.2	Transitions	0.7	0.2-0.5	775718	0.786611	0.886911	465400	0.747604	0.864641	310318	0.851093	0.922547	868780	0.824345	0.907935	8.90637
Acem2	0.2	Transitions	0.8	0.2-0.5	678528	0.840188	0.916618	401466	0.802321	0.895724	277062	0.9	0.948683	787063	0.864537	0.929805	6.83308
Acem2	0.2	Transitions	0.9	0.2-0.5	536037	0.895777	0.946455	312617	0.866515	0.930868	223420	0.939275	0.969162	653994	0.899593	0.948469	5.05672
Acem2	0.2	Transitions	0.95	0.2-0.5	418031	0.927525	0.963081	242915	0.907077	0.952406	175116	0.957053	0.978291	532684	0.915983	0.95707	4.24175
Acem2	0.2	Transitions	0.99	0.2-0.5	226593	0.961151	0.980383	134928	0.953954	0.976706	91665	0.971893	0.985847	312755	0.932758	0.965794	3.40539
Acem2	0.2	Transversions	0.7	0.2-0.5	303004	0.791374	0.889592	179116	0.752314	0.86736	123888	0.853457	0.923827	342793	0.82433	0.907926	8.89973
Acem2	0.2	Transversions	0.8	0.2-0.5	265547	0.847827	0.920775	154814	0.811325	0.900736	110733	0.903136	0.950335	310634	0.865465	0.930304	6.77978
Acem2	0.2	Transversions	0.9	0.2-0.5	210073	0.904425	0.951013	120681	0.878475	0.93727	89392	0.941323	0.970218	258200	0.900388	0.948888	5.00857
Acem2	0.2	Transversions	0.95	0.2-0.5	164391	0.936036	0.96749	94176	0.919968	0.959149	70215	0.958258	0.978906	210639	0.916436	0.957306	4.21582
Acem2	0.2	Transversions	0.99	0.2-0.5	89620	0.970625	0.985203	52630	0.967307	0.983518	36990	0.975376	0.987611	124575	0.934933	0.966919	3.29304
Acem2	0.25	Transitions	0.7	0.2-0.5	839089	0.81824	0.904566	510450	0.789209	0.888374	328639	0.866612	0.93092	911866	0.834292	0.913396	8.42889
Acem2	0.25	Transitions	0.8	0.2-0.5	753721	0.865408	0.930273	453547	0.838625	0.915764	300174	0.908376	0.953088	842473	0.868612	0.931994	6.65222
Acem2	0.25	Transitions	0.9	0.2-0.5	620701	0.912176	0.955079	368802	0.891817	0.94436	251899	0.943265	0.971218	725637	0.899366	0.948349	5.09252
Acem2	0.25	Transitions	0.95	0.2-0.5	504206	0.938623	0.968826	297540	0.924034	0.961267	206666	0.960242	0.979919	614805	0.915523	0.956829	4.27832
Acem2	0.25	Transitions	0.99	0.2-0.5	301584	0.966255	0.982983	181894	0.961603	0.980614	119690	0.97339	0.986605	395108	0.931236	0.965006	3.48648
Acem2	0.25	Transversions	0.7	0.2-0.5	327478	0.823539	0.907491	196298	0.795339	0.891818	131180	0.868625	0.932	359594	0.833585	0.913009	8.4546
Acem2	0.25	Transversions	0.8	0.2-0.5	294684	0.87143	0.933504	174923	0.846433	0.920018	119761	0.90998	0.953929	332134	0.868098	0.931718	6.67378
Acem2	0.25	Transversions	0.9	0.2-0.5	243421	0.919731	0.959026	142462	0.901947	0.949709	100959	0.945736	0.97249	286558	0.899873	0.948616	5.0532
Acem2	0.25	Transversions	0.95	0.2-0.5	198194	0.946401	0.972832	115228	0.935219	0.967067	82966	0.962267	0.980952	243024	0.916236	0.957202	4.23756
Acem2	0.25	Transversions	0.99	0.2-0.5	118865	0.974923	0.987382	70586	0.974297	0.987065	48279	0.97584	0.987846	156817	0.932253	0.965533	3.43602
Acem2	0.3	Transitions	0.7	0.2-0.5	884002	0.843137	0.918225	541722	0.820142	0.905617	342280	0.881559	0.938914	942804	0.843566	0.918458	7.96363
Acem2	0.3	Transitions	0.8	0.2-0.5	808114	0.88353	0.939963	490838	0.862985	0.92897	317276	0.916788	0.957491	882807	0.87287	0.934275	6.45149
Acem2	0.3	Transitions	0.9	0.2-0.5	686277	0.923925	0.96121	412089	0.908467	0.953135	274188	0.947909	0.973606	778625	0.89996	0.948662	5.0697
Acem2	0.3	Transitions	0.95	0.2-0.5	574852	0.945559	0.972399	343214	0.934492	0.966691	231638	0.962323	0.980981	677320	0.914684	0.956391	4.32455
Acem2	0.3	Transitions	0.99	0.2-0.5	369301	0.969004	0.98438	224537	0.965039	0.982364	144764	0.975202	0.987523	464849	0.930023	0.964377	3.54989
Acem2	0.3	Transversions	0.7	0.2-0.5	344952	0.849446	0.921654	208208	0.827825	0.909849	136744	0.884029	0.940228	371983	0.843595	0.918474	7.96532
Acem2	0.3	Transversions	0.8	0.2-0.5	315622	0.889599	0.943186	188880	0.870814	0.933174	126742	0.918743	0.958511	348203	0.873201	0.934452	6.42949
Acem2	0.3	Transversions	0.9	0.2-0.5	268530	0.930619	0.964686	158667	0.917899	0.95807	109863	0.949462	0.974403	307673	0.900521	0.948958	5.04242
Acem2	0.3	Transversions	0.95	0.2-0.5	225695	0.952435	0.975928	132759	0.944664	0.971938	92936	0.963703	0.981684	267663	0.914656	0.956376	4.32475
Acem2	0.3	Transversions	0.99	0.2-0.5	145338	0.975723	0.987787	87090	0.975475	0.987661	58248	0.976093	0.987974	184178	0.930046	0.964389	3.55052
Acem2	0.4	Transitions	0.7	0.2-0.5	940477	0.871462	0.933521	580678	0.854693	0.924496	359799	0.899585	0.948464	981735	0.854499	0.924391	7.42305
Acem2	0.4	Transitions	0.8	0.2-0.5	877477	0.903821	0.950695	538084	0.889264	0.943008	339393	0.927643	0.963142	933710	0.878591	0.937332	6.17743
Acem2	0.4	Transitions	0.9	0.2-0.5	773362	0.937004	0.96799	470443	0.926073	0.962327	302919	0.95437	0.976919	848617	0.901888	0.949678	4.98649
Acem2	0.4	Transitions	0.95	0.2-0.5	672682	0.955417	0.977454	407458	0.948049	0.973678	265224	0.966904	0.983313	761138	0.91435	0.956217	4.35249
Acem2	0.4	Transitions	0.99	0.2-0.5	472475	0.973665	0.986745	290335	0.971598	0.985697	182140	0.976973	0.988419	565756	0.927758	0.963202	3.67061
Acem2	0.4	Transversions	0.7	0.2-0.5	367031	0.876356	0.936139	223426	0.861977	0.928427	143605	0.899453	0.948395	387313	0.853629	0.92392	7.46779
Acem2	0.4	Transversions	0.8	0.2-0.5	342454	0.909454	0.953653	207031	0.89748	0.947354	135423	0.928229	0.963446	368335	0.878203	0.937125	6.19564
Acem2	0.4	Transversions	0.9	0.2-0.5	302254	0.943418	0.971297	181045	0.936303	0.967627	121209	0.954197	0.97683	335145	0.901785	0.949624	4.98756
Acem2	0.4	Transversions	0.95	0.2-0.5	263019	0.961795	0.980712	156757	0.957968	0.978759	106262	0.967482	0.983607	300770	0.914686	0.956392	4.33342
Acem2	0.4	Transversions	0.99	0.2-0.5	185246	0.980322	0.990112	112008	0.982328	0.991125	73238	0.977265	0.988567	223688	0.927444	0.963039	3.68696
Acem2	0.5	Transitions	0.7	0.2-0.5	979937	0.893956	0.945493	607628	0.88167	0.938973	372309	0.914568	0.95633	1009090	0.86451	0.92979	6.9185
Acem2	0.5	Transitions	0.8	0.2-0.5	927743	0.920405	0.959378	572452	0.910242	0.954066	355291	0.937142	0.968061	969964	0.884129	0.940281	5.90712
Acem2	0.5	Transitions	0.9	0.2-0.5	838525	0.947093	0.973187	514226	0.940445	0.969766	324299	0.957778	0.978661	898796	0.903038	0.950283	4.9382
Acem2	0.5	Transitions	0.95	0.2-0.5	748705	0.961859	0.980744	457417	0.957829	0.978687	291288	0.968239	0.983991	823960	0.914341	0.956212	4.36107
Acem2	0.5	Transitions	0.99	0.2-0.5	559882	0.976669	0.988265	346701	0.976801	0.988332	213181	0.976454	0.988157	645662	0.926621	0.962611	3.73168
Acem2	0.5	Transversions	0.7	0.2-0.5	382531	0.900389	0.948888	234097	0.891065	0.943962	148434	0.915394	0.956762	397769	0.864078	0.929558	6.93198
Acem2	0.5	Transversions	0.8	0.2-0.5	362279	0.926996	0.962806	220573	0.919514	0.958913	141706	0.938825	0.96893	382450	0.88412	0.940277	5.89807
Acem2	0.5	Transversions	0.9	0.2-0.5	327284	0.953935	0.976696	197796	0.950247	0.974806	129488	0.95961	0.979597	354656	0.903357	0.950451	4.91643
Acem2	0.5	Transversions	0.95	0.2-0.5	292480	0.968391	0.984069	175933	0.967776	0.983756	116547	0.969321	0.984541	325207	0.914149	0.956112	4.36748
Acem2	0.5	Transversions	0.99	0.2-0.5	219203	0.982994	0.991461	133476	0.986224	0.993088	85727	0.977997	0.988937	255497	0.926032	0.962306	3.75891
Acem2	0.75	Transitions	0.7	0.2-0.5	1033798	0.922273	0.96035	645803	0.915719	0.956932	387995	0.933338	0.966094	1043879	0.877049	0.936509	6.28813
Acem2	0.75	Transitions	0.8	0.2-0.5	997241	0.941003	0.970053	620993	0.936039	0.967491	376248	0.949283	0.974312	1016805	0.891356	0.944117	5.5502
Acem2	0.75	Transitions	0.9	0.2-0.5	931413	0.959446	0.979513	577512	0.956779	0.978151	353901	0.963821	0.981744	967024	0.905707	0.951687	4.81026
Acem2	0.75	Transitions	0.95	0.2-0.5	861928	0.969693	0.98473	533615	0.968719	0.984235	328313	0.971278	0.985534	911037	0.914332	0.956207	4.36713
Acem2	0.75	Transitions	0.99	0.2-0.5	705314	0.980137	0.990019	441279	0.981339	0.990625	264035	0.978133	0.989006	769807	0.924744	0.961636	3.83291
Acem2	0.75	Transversions	0.7	0.2-0.5	403152	0.926859	0.962735	248424	0.922826	0.960639	154728	0.933388	0.96612	411692	0.876669	0.936306	6.30033
Acem2	0.75	Transversions	0.8	0.2-0.5	388805	0.945584	0.972411	238738	0.943257	0.971214	150067	0.949303	0.974322	401146	0.890582	0.943706	5.58627
Acem2	0.75	Transversions	0.9	0.2-0.5	363287	0.964454	0.982066	222056	0.964668	0.982175	141231	0.96412	0.981896	381470	0.904893	0.951259	4.85229
Acem2	0.75	Transversions	0.95	0.2-0.5	336556	0.975009	0.987425	205255	0.976604	0.988233	131301	0.972522	0.986165	359566	0.913533	0.955789	4.40939
Acem2	0.75	Transversions	0.99	0.2-0.5	275682	0.98503	0.992487	169780	0.988972	0.994471	105902	0.978759	0.989322	304404	0.923612	0.961047	3.88891
Acem2	1	Transitions	0.7	0.2-0.5	1062018	0.937477	0.968234	665419	0.933423	0.966138	396599	0.944338	0.971771	1062522	0.884809	0.940643	5.89697
Acem2	1	Transitions	0.8	0.2-0.5	1034174	0.95177	0.975587	646697	0.949059	0.974197	387477	0.956321	0.977917	1042035	0.895688	0.946408	5.33443
Acem2	1	Transitions	0.9	0.2-0.5	983822	0.965913	0.982809	613583	0.965136	0.982413	370239	0.967203	0.983465	1003614	0.906764	0.952242	4.76229
Acem2	1	Transitions	0.95	0.2-0.5	928467	0.97384	0.986833	578391	0.974249	0.987041	350076	0.973164	0.986491	959930	0.914027	0.956047	4.38716
Acem2	1	Transitions	0.99	0.2-0.5	798639	0.98193	0.990924	502796	0.983691	0.991812	295843	0.978949	0.989418	844227	0.923654	0.961069	3.88818
Acem2	1	Transversions	0.7	0.2-0.5	414419	0.941923	0.970527	256162	0.940227	0.969653	158257	0.944678	0.971945	419271	0.883893	0.940156	5.94159
Acem2	1	Transversions	0.8	0.2-0.5	403576	0.956342	0.977927	248924	0.956157	0.977833	154652	0.95664	0.97808	411304	0.894728	0.9459	5.38058
Acem2	1	Transversions	0.9	0.2-0.5	384120	0.970616	0.985198	236308	0.972442	0.986125	147812	0.967708	0.983721	396134	0.905939	0.951808	4.79974
Acem2	1	Transversions	0.95	0.2-0.5	362918	0.978444	0.989163	222915	0.981422	0.990667	140003	0.97373	0.986777	379076	0.913111	0.955569	4.43012
Acem2	1	Transversions	0.99	0.2-0.5	312702	0.986584	0.993269	193915	0.991291	0.995636	118787	0.978972	0.98943	333955	0.922097	0.960259	3.96748
Acem2	2	Transitions	0.7	0.2-0.5	1107178	0.9624	0.98102	697694	0.96329	0.981473	409484	0.960887	0.980248	1091017	0.897043	0.947123	5.2759
Acem2	2	Transitions	0.8	0.2-0.5	1094682	0.96966	0.984713	689522	0.971122	0.985455	405160	0.96718	0.983453	1080683	0.903454	0.950502	4.94192
Acem2	2	Transitions	0.9	0.2-0.5	1070777	0.976873	0.988369	674322	0.978738	0.989312	396455	0.973712	0.986769	1060718	0.910717	0.954315	4.56492
Acem2	2	Transitions	0.95	0.2-0.5	1042881	0.981184	0.990547	657208	0.983547	0.99174	385673	0.977177	0.988522	1037473	0.915654	0.956898	4.30734
Acem2	2	Transitions	0.99	0.2-0.5	974163	0.98584	0.992895	619448	0.988944	0.994457	354715	0.980456	0.99018	972777	0.92258	0.96051	3.94764
Acem2	2	Transversions	0.7	0.2-0.5	431831	0.966787	0.983253	268403	0.969615	0.984691	163428	0.962168	0.980902	430531	0.896758	0.946973	5.29017
Acem2	2	Transversions	0.8	0.2-0.5	426963	0.97396	0.986894	265288	0.977317	0.988593	161675	0.96849	0.984119	426575	0.90308	0.950305	4.96014
Acem2	2	Transversions	0.9	0.2-0.5	417862	0.98114	0.990525	259690	0.985127	0.992536	158172	0.974647	0.987242	418841	0.90992	0.953897	4.6042
Acem2	2	Transversions	0.95	0.2-0.5	406858	0.98541	0.992678	253073	0.990023	0.994999	153785	0.977888	0.988882	409560	0.9147	0.9564	4.35601
Acem2	2	Transversions	0.99	0.2-0.5	380099	0.989813	0.994893	238600	0.994931	0.997462	141499	0.981271	0.990591	384514	0.921749	0.960078	3.98983
Acem2	4	Transitions	0.7	0.2-0.5	1133283	0.979965	0.989932	716480	0.983972	0.991953	416803	0.973135	0.986476	1107082	0.906792	0.952257	4.77296
Acem2	4	Transitions	0.8	0.2-0.5	1128815	0.982619	0.991271	714002	0.986557	0.993256	414813	0.975894	0.987873	1101820	0.910434	0.954167	4.58227
Acem2	4	Transitions	0.9	0.2-0.5	1120270	0.985619	0.992784	709387	0.98948	0.994726	410883	0.979007	0.989448	1092152	0.914987	0.95655	4.34429
Acem2	4	Transitions	0.95	0.2-0.5	1109776	0.987484	0.993722	703811	0.991266	0.995623	405965	0.980979	0.990444	1080719	0.91845	0.958358	4.16354
Acem2	4	Transitions	0.99	0.2-0.5	1084318	0.989881	0.994928	692543	0.993751	0.996871	391775	0.983095	0.991512	1049505	0.92351	0.960995	3.9002
Acem2	4	Transversions	0.7	0.2-0.5	441818	0.983441	0.991686	275524	0.989343	0.994657	166294	0.973779	0.986803	436999	0.906539	0.952124	4.78495
Acem2	4	Transversions	0.8	0.2-0.5	440190	0.986138	0.993045	274655	0.992059	0.996022	165535	0.97643	0.988145	435114	0.90979	0.953829	4.61478
Acem2	4	Transversions	0.9	0.2-0.5	436954	0.988871	0.99442	272975	0.994571	0.997282	163979	0.979489	0.989691	431489	0.91399	0.956028	4.39506
Acem2	4	Transversions	0.95	0.2-0.5	432812	0.990571	0.995274	270765	0.99617	0.998083	162047	0.981321	0.990616	427257	0.917441	0.957831	4.21492
Acem2	4	Transversions	0.99	0.2-0.5	422826	0.992549	0.996268	266396	0.997916	0.998958	156430	0.983509	0.99172	415502	0.922391	0.960412	3.95771
Blagotin3	0.1	Transitions	0.7	0-0.01	29161	0.142012	0.376845	6616	0.015013	0.122528	22545	0.92937	0.964038	7654682	0.998622	0.999311	0.063411
Blagotin3	0.1	Transitions	0.8	0-0.01	28042	0.140368	0.374658	5546	0.011513	0.1073	22496	0.943482	0.97133	7643398	0.999125	0.999562	0.039025
Blagotin3	0.1	Transitions	0.9	0-0.01	26506	0.139536	0.373545	4168	0.007502	0.086617	22338	0.956693	0.978107	7614936	0.999494	0.999747	0.021453
Blagotin3	0.1	Transitions	0.95	0-0.01	25265	0.140443	0.374757	3158	0.004939	0.070275	22107	0.967176	0.983451	7567853	0.999694	0.999847	0.012036
Blagotin3	0.1	Transitions	0.99	0-0.01	22891	0.146163	0.382313	1897	0.002403	0.049022	20994	0.982699	0.991312	7361862	0.999862	0.999931	0.004876
Blagotin3	0.1	Transversions	0.7	0-0.01	11664	0.38653	0.621715	2639	0.078851	0.280804	9025	0.929104	0.9639	2960033	0.998758	0.999379	0.056015
Blagotin3	0.1	Transversions	0.8	0-0.01	11235	0.397004	0.630082	2241	0.068731	0.262167	8994	0.938705	0.968868	2955961	0.999188	0.999594	0.035069
Blagotin3	0.1	Transversions	0.9	0-0.01	10626	0.419042	0.647335	1698	0.054627	0.233723	8928	0.952064	0.975738	2945025	0.999517	0.999758	0.019487
Blagotin3	0.1	Transversions	0.95	0-0.01	10123	0.452244	0.672491	1299	0.046055	0.214604	8824	0.961271	0.980444	2927264	0.999693	0.999846	0.011477
Blagotin3	0.1	Transversions	0.99	0-0.01	9199	0.540454	0.735155	798	0.039152	0.197868	8401	0.981455	0.990684	2848740	0.999874	0.999937	0.004247
Blagotin3	0.15	Transitions	0.7	0-0.01	31364	0.165698	0.40706	8743	0.026533	0.162891	22621	0.936447	0.967702	7655589	0.99862	0.99931	0.064982
Blagotin3	0.15	Transitions	0.8	0-0.01	30031	0.164249	0.405277	7495	0.021631	0.147073	22536	0.948559	0.97394	7645188	0.999111	0.999555	0.041081
Blagotin3	0.15	Transitions	0.9	0-0.01	28117	0.161788	0.402229	5753	0.014908	0.122098	22364	0.963387	0.981523	7619411	0.999496	0.999748	0.022451
Blagotin3	0.15	Transitions	0.95	0-0.01	26668	0.161586	0.401978	4508	0.010546	0.102693	22160	0.974853	0.987346	7578797	0.999691	0.999845	0.013167
Blagotin3	0.15	Transitions	0.99	0-0.01	24184	0.164364	0.405418	2939	0.005905	0.076845	21245	0.985014	0.992479	7410887	0.999856	0.999928	0.005654
Blagotin3	0.15	Transversions	0.7	0-0.01	12541	0.45339	0.673342	3514	0.14317	0.378378	9027	0.9345	0.966695	2960334	0.998764	0.999382	0.057022
Blagotin3	0.15	Transversions	0.8	0-0.01	12023	0.469055	0.684876	3028	0.132518	0.36403	8995	0.948288	0.973801	2956579	0.999215	0.999607	0.035062
Blagotin3	0.15	Transversions	0.9	0-0.01	11244	0.497333	0.705218	2314	0.11445	0.338304	8930	0.96214	0.980888	2946943	0.999531	0.999765	0.020118
Blagotin3	0.15	Transversions	0.95	0-0.01	10655	0.531217	0.728846	1798	0.101666	0.318851	8857	0.972793	0.986303	2931802	0.999707	0.999853	0.012039
Blagotin3	0.15	Transversions	0.99	0-0.01	9724	0.611011	0.781672	1185	0.095429	0.308916	8539	0.984948	0.992445	2868768	0.999845	0.999923	0.006204
Blagotin3	0.2	Transitions	0.7	0-0.01	33847	0.192727	0.439007	11136	0.042954	0.207255	22711	0.94456	0.971885	7655805	0.998549	0.999274	0.069376
Blagotin3	0.2	Transitions	0.8	0-0.01	32544	0.19166	0.43779	9908	0.037507	0.193667	22636	0.953861	0.976658	7646861	0.999019	0.999509	0.046429
Blagotin3	0.2	Transitions	0.9	0-0.01	30565	0.18934	0.435132	8094	0.029156	0.170752	22471	0.967865	0.983801	7624499	0.99944	0.99972	0.025975
Blagotin3	0.2	Transitions	0.95	0-0.01	28846	0.186692	0.432079	6558	0.022019	0.148388	22288	0.975513	0.987681	7590493	0.999638	0.999819	0.01632
Blagotin3	0.2	Transitions	0.99	0-0.01	26173	0.186616	0.43199	4607	0.014049	0.118529	21566	0.985961	0.992955	7454653	0.999826	0.999913	0.007444
Blagotin3	0.2	Transversions	0.7	0-0.01	13563	0.526671	0.725721	4460	0.228952	0.478489	9103	0.944225	0.971712	2960611	0.998714	0.999357	0.060356
Blagotin3	0.2	Transversions	0.8	0-0.01	13015	0.545789	0.738775	3956	0.225053	0.474397	9059	0.953349	0.976396	2957346	0.999128	0.999564	0.04029
Blagotin3	0.2	Transversions	0.9	0-0.01	12198	0.57724	0.759763	3197	0.214616	0.463266	9001	0.966851	0.983286	2949213	0.999499	0.999749	0.022611
Blagotin3	0.2	Transversions	0.95	0-0.01	11520	0.607514	0.779432	2607	0.204851	0.452604	8913	0.976416	0.988137	2936459	0.999668	0.999834	0.014778
Blagotin3	0.2	Transversions	0.99	0-0.01	10460	0.677393	0.823039	1845	0.208766	0.456909	8615	0.987125	0.993542	2885433	0.999825	0.999913	0.007624
Blagotin3	0.25	Transitions	0.7	0-0.01	35254	0.208758	0.456901	12496	0.054006	0.232393	22758	0.946852	0.973063	7656151	0.998515	0.999257	0.07129
Blagotin3	0.25	Transitions	0.8	0-0.01	33836	0.207247	0.455244	11183	0.047779	0.218584	22653	0.956366	0.97794	7647552	0.998984	0.999492	0.048384
Blagotin3	0.25	Transitions	0.9	0-0.01	31938	0.20517	0.452957	9409	0.039048	0.197606	22529	0.968284	0.984014	7626987	0.999388	0.999694	0.028588
Blagotin3	0.25	Transitions	0.95	0-0.01	30135	0.202051	0.449501	7788	0.030709	0.17524	22347	0.977822	0.988849	7596331	0.999618	0.999809	0.017519
Blagotin3	0.25	Transitions	0.99	0-0.01	27387	0.201281	0.448644	5699	0.021127	0.145353	21688	0.98649	0.993222	7477293	0.999807	0.999904	0.008585
Blagotin3	0.25	Transversions	0.7	0-0.01	14085	0.567566	0.75337	4963	0.284177	0.533083	9122	0.944537	0.971873	2960767	0.998671	0.999335	0.062816
Blagotin3	0.25	Transversions	0.8	0-0.01	13514	0.58891	0.767405	4432	0.283966	0.532884	9082	0.955105	0.977295	2957645	0.999085	0.999542	0.042887
Blagotin3	0.25	Transversions	0.9	0-0.01	12726	0.621925	0.788622	3709	0.283659	0.532596	9017	0.966276	0.982994	2950308	0.999432	0.999716	0.026092
Blagotin3	0.25	Transversions	0.95	0-0.01	12108	0.65218	0.807577	3154	0.282411	0.531424	8954	0.977169	0.988518	2939238	0.999628	0.999814	0.017008
Blagotin3	0.25	Transversions	0.99	0-0.01	11007	0.72043	0.848782	2357	0.306413	0.553546	8650	0.98627	0.993111	2894433	0.999807	0.999904	0.008637
Blagotin3	0.3	Transitions	0.7	0-0.01	36440	0.223591	0.472854	13663	0.064791	0.254541	22777	0.948515	0.973917	7656384	0.998491	0.999245	0.072997
Blagotin3	0.3	Transitions	0.8	0-0.01	35072	0.2223	0.471487	12370	0.058449	0.241762	22702	0.955881	0.977692	7648272	0.998942	0.999471	0.050757
Blagotin3	0.3	Transitions	0.9	0-0.01	33016	0.219235	0.468226	10471	0.048397	0.219993	22545	0.967883	0.98381	7629003	0.999347	0.999673	0.031043
Blagotin3	0.3	Transitions	0.95	0-0.01	31268	0.21656	0.46536	8873	0.039706	0.199263	22395	0.976575	0.988218	7600721	0.999566	0.999783	0.020349
Blagotin3	0.3	Transitions	0.99	0-0.01	28449	0.213763	0.462345	6665	0.028326	0.168304	21784	0.986639	0.993297	7492799	0.999774	0.999887	0.010382
Blagotin3	0.3	Transversions	0.7	0-0.01	14664	0.615188	0.784339	5538	0.353232	0.594334	9126	0.946979	0.973129	2961093	0.998721	0.99936	0.06119
Blagotin3	0.3	Transversions	0.8	0-0.01	14101	0.633675	0.796037	5010	0.355388	0.596145	9091	0.953507	0.976477	2958171	0.999086	0.999543	0.043217
Blagotin3	0.3	Transversions	0.9	0-0.01	13298	0.664923	0.815428	4269	0.35899	0.599158	9029	0.966741	0.98323	2951277	0.999436	0.999718	0.026321
Blagotin3	0.3	Transversions	0.95	0-0.01	12637	0.693749	0.832916	3665	0.362052	0.601707	8972	0.976138	0.987997	2940929	0.999615	0.999807	0.017678
Blagotin3	0.3	Transversions	0.99	0-0.01	11477	0.748248	0.865014	2747	0.376145	0.613307	8730	0.986619	0.993287	2900866	0.999784	0.999892	0.009824
Blagotin3	0.4	Transitions	0.7	0-0.01	38740	0.249736	0.499736	15888	0.086282	0.293738	22852	0.951108	0.975248	7657169	0.998414	0.999207	0.077253
Blagotin3	0.4	Transitions	0.8	0-0.01	37398	0.248489	0.498487	14624	0.079746	0.282393	22774	0.960547	0.980075	7649740	0.998877	0.999438	0.05443
Blagotin3	0.4	Transitions	0.9	0-0.01	35330	0.244845	0.494818	12684	0.068596	0.261909	22646	0.971904	0.985852	7632769	0.999293	0.999646	0.034039
Blagotin3	0.4	Transitions	0.95	0-0.01	33471	0.241131	0.491051	10976	0.058356	0.241571	22495	0.979774	0.989835	7608408	0.999523	0.999762	0.022746
Blagotin3	0.4	Transitions	0.99	0-0.01	30664	0.237751	0.487597	8684	0.045407	0.213089	21980	0.986044	0.992998	7519644	0.999727	0.999864	0.012871
Blagotin3	0.4	Transversions	0.7	0-0.01	15514	0.677584	0.823155	6382	0.453782	0.673633	9132	0.949237	0.974288	2961161	0.998611	0.999305	0.067125
Blagotin3	0.4	Transversions	0.8	0-0.01	15005	0.698317	0.835654	5905	0.463662	0.680927	9100	0.960755	0.980181	2958627	0.999007	0.999503	0.047601
Blagotin3	0.4	Transversions	0.9	0-0.01	14186	0.729601	0.854167	5131	0.478056	0.691416	9055	0.97147	0.985632	2952671	0.999372	0.999686	0.029862
Blagotin3	0.4	Transversions	0.95	0-0.01	13446	0.751946	0.867148	4435	0.479906	0.692752	9011	0.979674	0.989785	2944048	0.999562	0.999781	0.020715
Blagotin3	0.4	Transversions	0.99	0-0.01	12354	0.802461	0.895802	3560	0.518493	0.720065	8794	0.988054	0.994009	2911417	0.999748	0.999874	0.011848
Blagotin3	0.5	Transitions	0.7	0-0.01	40262	0.267414	0.517121	17319	0.101397	0.318428	22943	0.955677	0.977587	7657875	0.998404	0.999202	0.078094
Blagotin3	0.5	Transitions	0.8	0-0.01	39028	0.266797	0.516524	16172	0.095713	0.309376	22856	0.963409	0.981534	7650955	0.998851	0.999426	0.055975
Blagotin3	0.5	Transitions	0.9	0-0.01	37055	0.264148	0.513953	14339	0.085351	0.29215	22716	0.974016	0.986923	7635849	0.999265	0.999632	0.035635
Blagotin3	0.5	Transitions	0.95	0-0.01	35167	0.260054	0.509955	12607	0.07456	0.273056	22560	0.979832	0.989864	7614411	0.999492	0.999746	0.024448
Blagotin3	0.5	Transitions	0.99	0-0.01	32426	0.256204	0.506166	10318	0.060867	0.246712	22108	0.988165	0.994065	7537436	0.999711	0.999856	0.013769
Blagotin3	0.5	Transversions	0.7	0-0.01	16119	0.720411	0.84877	6953	0.522281	0.72269	9166	0.956931	0.978228	2961536	0.998649	0.999324	0.065632
Blagotin3	0.5	Transversions	0.8	0-0.01	15649	0.738586	0.85941	6519	0.536636	0.732554	9130	0.961706	0.980666	2959238	0.999012	0.999506	0.047591
Blagotin3	0.5	Transversions	0.9	0-0.01	14843	0.769833	0.877401	5767	0.557751	0.746827	9076	0.974284	0.987058	2953985	0.999367	0.999683	0.030357
Blagotin3	0.5	Transversions	0.95	0-0.01	14079	0.793012	0.890512	5070	0.569725	0.754801	9009	0.98161	0.990762	2946333	0.999573	0.999787	0.02036
Blagotin3	0.5	Transversions	0.99	0-0.01	13033	0.837309	0.915046	4187	0.612031	0.782324	8846	0.989903	0.994939	2918410	0.999748	0.999874	0.012128
Blagotin3	0.75	Transitions	0.7	0-0.01	42872	0.298611	0.546453	19782	0.129742	0.360197	23090	0.962541	0.981092	7659024	0.998384	0.999192	0.079464
Blagotin3	0.75	Transitions	0.8	0-0.01	41710	0.297897	0.5458	18688	0.124184	0.352398	23022	0.968864	0.984309	7653066	0.998777	0.999388	0.060005
Blagotin3	0.75	Transitions	0.9	0-0.01	39906	0.295893	0.54396	17013	0.114907	0.338979	22893	0.97598	0.987917	7640261	0.999199	0.999599	0.039172
Blagotin3	0.75	Transitions	0.95	0-0.01	38166	0.292342	0.540687	15413	0.104729	0.323619	22753	0.981964	0.990941	7622833	0.999427	0.999714	0.027856
Blagotin3	0.75	Transitions	0.99	0-0.01	35625	0.289352	0.537914	13286	0.09223	0.303694	22339	0.987495	0.993728	7563269	0.999648	0.999824	0.017
Blagotin3	0.75	Transversions	0.7	0-0.01	17143	0.787987	0.887686	7912	0.637677	0.798547	9231	0.963546	0.981604	2962086	0.998681	0.99934	0.064676
Blagotin3	0.75	Transversions	0.8	0-0.01	16739	0.807904	0.898835	7533	0.659499	0.812096	9206	0.970057	0.984915	2960213	0.99898	0.99949	0.049971
Blagotin3	0.75	Transversions	0.9	0-0.01	16057	0.832629	0.912485	6902	0.68505	0.827677	9155	0.977873	0.988874	2955934	0.999317	0.999658	0.033413
Blagotin3	0.75	Transversions	0.95	0-0.01	15319	0.850797	0.922387	6239	0.702453	0.838125	9080	0.981751	0.990834	2949981	0.999499	0.99975	0.024401
Blagotin3	0.75	Transversions	0.99	0-0.01	14320	0.882215	0.939263	5389	0.741558	0.861138	8931	0.987357	0.993658	2928764	0.999675	0.999838	0.015704
Blagotin3	1	Transitions	0.7	0-0.01	44424	0.318662	0.564501	21246	0.148491	0.385345	23178	0.967753	0.983744	7659735	0.998419	0.999209	0.078205
Blagotin3	1	Transitions	0.8	0-0.01	43385	0.318466	0.564328	20273	0.143952	0.37941	23112	0.971712	0.985754	7654586	0.998789	0.999394	0.059745
Blagotin3	1	Transitions	0.9	0-0.01	41663	0.316291	0.562398	18672	0.134967	0.367378	22991	0.97734	0.988605	7643256	0.999156	0.999578	0.041523
Blagotin3	1	Transitions	0.95	0-0.01	39925	0.312063	0.558626	17054	0.124216	0.352443	22871	0.981801	0.990859	7628248	0.99938	0.99969	0.03043
Blagotin3	1	Transitions	0.99	0-0.01	37639	0.310861	0.557549	15122	0.113764	0.337289	22517	0.986199	0.993076	7577704	0.999603	0.999801	0.019435
Blagotin3	1	Transversions	0.7	0-0.01	17719	0.828817	0.910394	8443	0.708726	0.841859	9276	0.966785	0.983252	2962541	0.998696	0.999348	0.064363
Blagotin3	1	Transversions	0.8	0-0.01	17325	0.844652	0.919049	8081	0.728473	0.853507	9244	0.970591	0.985186	2960882	0.998977	0.999488	0.050466
Blagotin3	1	Transversions	0.9	0-0.01	16689	0.864626	0.929853	7483	0.750977	0.866589	9206	0.977153	0.988511	2957123	0.999297	0.999648	0.034616
Blagotin3	1	Transversions	0.95	0-0.01	16029	0.880409	0.938301	6876	0.769004	0.876929	9153	0.980833	0.99037	2952124	0.999466	0.999733	0.026245
Blagotin3	1	Transversions	0.99	0-0.01	15110	0.906515	0.952111	6104	0.806244	0.897911	9006	0.985503	0.992725	2934472	0.999646	0.999823	0.017343
Blagotin3	2	Transitions	0.7	0-0.01	47594	0.361898	0.60158	24262	0.191303	0.437382	23332	0.973783	0.986804	7661812	0.998455	0.999227	0.076842
Blagotin3	2	Transitions	0.8	0-0.01	46719	0.362323	0.601933	23452	0.188139	0.43375	23267	0.976359	0.988109	7657922	0.998784	0.999392	0.060489
Blagotin3	2	Transitions	0.9	0-0.01	45434	0.362392	0.60199	22240	0.182682	0.427413	23194	0.979204	0.989547	7649872	0.999106	0.999553	0.044412
Blagotin3	2	Transitions	0.95	0-0.01	44033	0.360249	0.600207	20927	0.174777	0.418063	23106	0.982911	0.991419	7639281	0.999326	0.999663	0.033434
Blagotin3	2	Transitions	0.99	0-0.01	42513	0.364762	0.603955	19653	0.171975	0.414699	22860	0.987863	0.993913	7606382	0.999542	0.999771	0.022713
Blagotin3	2	Transversions	0.7	0-0.01	18813	0.903609	0.950584	9480	0.84155	0.91736	9333	0.973948	0.986888	2963568	0.998865	0.999432	0.056589
Blagotin3	2	Transversions	0.8	0-0.01	18558	0.914043	0.956056	9247	0.857985	0.926275	9311	0.975334	0.98759	2962414	0.999058	0.999529	0.047
Blagotin3	2	Transversions	0.9	0-0.01	18136	0.924109	0.961306	8847	0.872754	0.934213	9289	0.977354	0.988612	2960004	0.999304	0.999652	0.034718
Blagotin3	2	Transversions	0.95	0-0.01	17667	0.934772	0.966836	8417	0.888208	0.942448	9250	0.980401	0.990152	2956747	0.999444	0.999722	0.027692
Blagotin3	2	Transversions	0.99	0-0.01	17097	0.949583	0.974466	7926	0.91169	0.954825	9171	0.984268	0.992103	2946254	0.999587	0.999794	0.020564
Blagotin3	4	Transitions	0.7	0-0.01	50258	0.407047	0.638002	26817	0.236891	0.486715	23441	0.980247	0.990074	7663870	0.998618	0.999309	0.069017
Blagotin3	4	Transitions	0.8	0-0.01	49421	0.409858	0.640202	26008	0.235732	0.485523	23413	0.981801	0.990859	7660889	0.998905	0.999453	0.05465
Blagotin3	4	Transitions	0.9	0-0.01	48255	0.414627	0.643915	24906	0.234755	0.484515	23349	0.984173	0.992055	7654936	0.999183	0.999591	0.040781
Blagotin3	4	Transitions	0.95	0-0.01	47150	0.417312	0.645997	23860	0.231931	0.481592	23290	0.986905	0.993431	7647700	0.999358	0.999679	0.032065
Blagotin3	4	Transitions	0.99	0-0.01	46187	0.43096	0.656476	23044	0.239423	0.489309	23143	0.98988	0.994927	7626843	0.999528	0.999764	0.023582
Blagotin3	4	Transversions	0.7	0-0.01	19615	0.952513	0.975968	10234	0.928978	0.963835	9381	0.979223	0.989557	2964804	0.999114	0.999557	0.044267
Blagotin3	4	Transversions	0.8	0-0.01	19478	0.956211	0.97786	10108	0.934722	0.96681	9370	0.980234	0.990068	2964155	0.999249	0.999625	0.037501
Blagotin3	4	Transversions	0.9	0-0.01	19195	0.963027	0.981339	9847	0.945093	0.972159	9348	0.982476	0.991199	2962762	0.999399	0.999699	0.030064
Blagotin3	4	Transversions	0.95	0-0.01	18822	0.967452	0.983591	9502	0.95114	0.975264	9320	0.984517	0.992228	2960934	0.999488	0.999744	0.025593
Blagotin3	4	Transversions	0.99	0-0.01	18529	0.973759	0.986792	9252	0.959956	0.979773	9277	0.987824	0.993893	2955325	0.999612	0.999806	0.019385
Blagotin3	0.1	Transitions	0.7	0.01-0.02	28852	0.362751	0.602288	8944	0.109109	0.330317	19908	0.913696	0.955875	1499345	0.994854	0.997424	0.232294
Blagotin3	0.1	Transitions	0.8	0.01-0.02	27309	0.374385	0.61187	7599	0.098422	0.313723	19710	0.932582	0.965703	1491969	0.996569	0.998283	0.15038
Blagotin3	0.1	Transitions	0.9	0.01-0.02	25068	0.39847	0.631245	5725	0.082383	0.287025	19343	0.957657	0.9786	1472632	0.998123	0.999061	0.078776
Blagotin3	0.1	Transitions	0.95	0.01-0.02	22981	0.422151	0.649731	4301	0.068469	0.261666	18680	0.973453	0.986637	1441253	0.998846	0.999423	0.048615
Blagotin3	0.1	Transitions	0.99	0.01-0.02	18721	0.489901	0.699929	2462	0.056139	0.236936	16259	0.988174	0.994069	1316510	0.999506	0.999753	0.020505
Blagotin3	0.1	Transversions	0.7	0.01-0.02	11537	0.46802	0.68412	3589	0.175546	0.418982	7948	0.917421	0.957821	582563	0.995477	0.997736	0.202315
Blagotin3	0.1	Transversions	0.8	0.01-0.02	10908	0.490432	0.700308	3046	0.167121	0.408804	7862	0.936309	0.967631	579671	0.996909	0.998453	0.135066
Blagotin3	0.1	Transversions	0.9	0.01-0.02	9968	0.539899	0.734778	2277	0.158078	0.39759	7691	0.962597	0.98112	572203	0.998356	0.999178	0.069333
Blagotin3	0.1	Transversions	0.95	0.01-0.02	9173	0.590121	0.768194	1719	0.153328	0.391572	7454	0.974473	0.987154	560059	0.99899	0.999495	0.041942
Blagotin3	0.1	Transversions	0.99	0.01-0.02	7443	0.721095	0.849173	987	0.18872	0.434419	6456	0.988636	0.994302	511237	0.999574	0.999787	0.01721
Blagotin3	0.15	Transitions	0.7	0.01-0.02	31573	0.435416	0.65986	11525	0.182027	0.426646	20048	0.925881	0.962227	1500811	0.995263	0.997629	0.219863
Blagotin3	0.15	Transitions	0.8	0.01-0.02	29900	0.449481	0.670434	10067	0.173479	0.416508	19833	0.942595	0.970873	1494301	0.996889	0.998443	0.141471
Blagotin3	0.15	Transitions	0.9	0.01-0.02	27290	0.472574	0.68744	7886	0.156645	0.395784	19404	0.963025	0.981338	1478410	0.998183	0.999091	0.080562
Blagotin3	0.15	Transitions	0.95	0.01-0.02	25036	0.492495	0.70178	6134	0.137536	0.370859	18902	0.975795	0.987823	1454253	0.998811	0.999406	0.05189
Blagotin3	0.15	Transitions	0.99	0.01-0.02	20963	0.54611	0.738992	3878	0.119975	0.346374	17085	0.990008	0.994992	1359743	0.999415	0.999707	0.026101
Blagotin3	0.15	Transversions	0.7	0.01-0.02	12609	0.562902	0.750268	4619	0.293429	0.541691	7990	0.931403	0.965092	583156	0.995877	0.997936	0.192203
Blagotin3	0.15	Transversions	0.8	0.01-0.02	11963	0.589886	0.768041	4057	0.297587	0.545516	7906	0.943564	0.971372	580595	0.99726	0.998629	0.125575
Blagotin3	0.15	Transversions	0.9	0.01-0.02	10943	0.634954	0.79684	3188	0.298712	0.546546	7755	0.963628	0.981646	574586	0.998453	0.999226	0.068698
Blagotin3	0.15	Transversions	0.95	0.01-0.02	10008	0.680054	0.824654	2467	0.300414	0.5481	7541	0.975528	0.987688	565119	0.998936	0.999468	0.046517
Blagotin3	0.15	Transversions	0.99	0.01-0.02	8359	0.792967	0.890487	1560	0.372501	0.610329	6799	0.990653	0.995315	528560	0.999489	0.999745	0.022698
Blagotin3	0.2	Transitions	0.7	0.01-0.02	34131	0.497719	0.705492	13926	0.257658	0.5076	20205	0.930676	0.964715	1501778	0.995222	0.997608	0.226351
Blagotin3	0.2	Transitions	0.8	0.01-0.02	32543	0.513472	0.716569	12513	0.253799	0.503785	20030	0.947541	0.973417	1496678	0.99663	0.998314	0.158633
Blagotin3	0.2	Transitions	0.9	0.01-0.02	29951	0.534717	0.731243	10288	0.241039	0.490957	19663	0.966197	0.982953	1484040	0.997922	0.998961	0.096938
Blagotin3	0.2	Transitions	0.95	0.01-0.02	27684	0.551065	0.742338	8494	0.226361	0.475774	19190	0.974445	0.98714	1465107	0.99858	0.99929	0.065413
Blagotin3	0.2	Transitions	0.99	0.01-0.02	23577	0.590679	0.768556	5840	0.207224	0.455219	17737	0.9876	0.993781	1392457	0.999291	0.999645	0.032378
Blagotin3	0.2	Transversions	0.7	0.01-0.02	13655	0.642614	0.801632	5603	0.413814	0.643284	8052	0.935715	0.967323	583582	0.99576	0.997878	0.201109
Blagotin3	0.2	Transversions	0.8	0.01-0.02	13015	0.672565	0.820101	5030	0.42851	0.654607	7985	0.951495	0.975446	581652	0.997036	0.998517	0.138722
Blagotin3	0.2	Transversions	0.9	0.01-0.02	11980	0.712167	0.8439	4140	0.440605	0.663781	7840	0.97032	0.985048	576752	0.998154	0.999077	0.086098
Blagotin3	0.2	Transversions	0.95	0.01-0.02	11140	0.751093	0.866656	3463	0.462699	0.68022	7677	0.977966	0.988922	569509	0.99874	0.99937	0.058262
Blagotin3	0.2	Transversions	0.99	0.01-0.02	9506	0.833862	0.91316	2414	0.540341	0.735079	7092	0.99048	0.995229	541198	0.999354	0.999677	0.030663
Blagotin3	0.25	Transitions	0.7	0.01-0.02	35687	0.539308	0.734376	15398	0.309992	0.556769	20289	0.938879	0.968957	1502663	0.995432	0.997713	0.218268
Blagotin3	0.25	Transitions	0.8	0.01-0.02	34131	0.554237	0.744471	14013	0.308676	0.555586	20118	0.951533	0.975465	1498049	0.996671	0.998334	0.158222
Blagotin3	0.25	Transitions	0.9	0.01-0.02	31660	0.573213	0.757108	11864	0.299823	0.547561	19796	0.965172	0.982432	1486967	0.997839	0.998919	0.10158
Blagotin3	0.25	Transitions	0.95	0.01-0.02	29292	0.588577	0.767188	9941	0.285619	0.534434	19351	0.976746	0.988304	1470958	0.998558	0.999279	0.067326
Blagotin3	0.25	Transitions	0.99	0.01-0.02	25259	0.622558	0.789023	7161	0.268842	0.5185	18098	0.988605	0.994286	1410546	0.999209	0.999605	0.037418
Blagotin3	0.25	Transversions	0.7	0.01-0.02	14255	0.690242	0.830808	6171	0.488084	0.69863	8084	0.94294	0.971051	584015	0.996026	0.998011	0.191068
Blagotin3	0.25	Transversions	0.8	0.01-0.02	13627	0.719245	0.848083	5606	0.507665	0.712506	8021	0.956818	0.978171	582225	0.997158	0.998578	0.135674
Blagotin3	0.25	Transversions	0.9	0.01-0.02	12624	0.754231	0.868465	4733	0.526153	0.725364	7891	0.970266	0.985021	577980	0.998148	0.999073	0.087815
Blagotin3	0.25	Transversions	0.95	0.01-0.02	11743	0.79685	0.892664	4015	0.561521	0.749347	7728	0.982379	0.99115	571708	0.998707	0.999353	0.061357
Blagotin3	0.25	Transversions	0.99	0.01-0.02	10133	0.864218	0.929633	2899	0.638501	0.799063	7234	0.989576	0.994774	548269	0.999278	0.999639	0.03446
Blagotin3	0.3	Transitions	0.7	0.01-0.02	36838	0.570283	0.755171	16477	0.351215	0.592634	20361	0.942042	0.970588	1503209	0.995451	0.997723	0.219314
Blagotin3	0.3	Transitions	0.8	0.01-0.02	35382	0.587254	0.766325	15175	0.35442	0.595332	20207	0.954686	0.97708	1499038	0.996687	0.998342	0.158783
Blagotin3	0.3	Transitions	0.9	0.01-0.02	32961	0.605579	0.77819	13027	0.347491	0.589484	19934	0.968364	0.984055	1489342	0.997776	0.998887	0.105908
Blagotin3	0.3	Transitions	0.95	0.01-0.02	30701	0.619883	0.787326	11170	0.336771	0.58032	19531	0.978342	0.989112	1474890	0.998469	0.999234	0.072698
Blagotin3	0.3	Transitions	0.99	0.01-0.02	26588	0.646207	0.80387	8269	0.318285	0.564167	18319	0.989279	0.994625	1422393	0.999112	0.999556	0.042586
Blagotin3	0.3	Transversions	0.7	0.01-0.02	14778	0.733757	0.856596	6652	0.557753	0.746828	8126	0.948202	0.973757	584286	0.996204	0.9981	0.183306
Blagotin3	0.3	Transversions	0.8	0.01-0.02	14173	0.762206	0.873044	6115	0.582084	0.762944	8058	0.961206	0.980411	582693	0.997263	0.998631	0.131971
Blagotin3	0.3	Transversions	0.9	0.01-0.02	13188	0.793918	0.891021	5247	0.604964	0.777794	7941	0.971895	0.985847	578926	0.998123	0.999061	0.089913
Blagotin3	0.3	Transversions	0.95	0.01-0.02	12321	0.82658	0.909165	4522	0.635607	0.79725	7799	0.979547	0.989721	573368	0.998651	0.999325	0.064664
Blagotin3	0.3	Transversions	0.99	0.01-0.02	10730	0.891532	0.94421	3382	0.720986	0.849109	7348	0.991078	0.995529	552952	0.999198	0.999599	0.038867
Blagotin3	0.4	Transitions	0.7	0.01-0.02	38936	0.618842	0.786665	18408	0.418942	0.647257	20528	0.950567	0.97497	1504071	0.995542	0.997768	0.217269
Blagotin3	0.4	Transitions	0.8	0.01-0.02	37539	0.634411	0.796499	17183	0.424984	0.651908	20356	0.960347	0.979973	1500532	0.996677	0.998337	0.161481
Blagotin3	0.4	Transitions	0.9	0.01-0.02	35344	0.65309	0.80814	15274	0.426902	0.653377	20070	0.971907	0.985853	1492489	0.997715	0.998857	0.110899
Blagotin3	0.4	Transitions	0.95	0.01-0.02	33239	0.665793	0.815961	13481	0.421118	0.648936	19758	0.979666	0.989781	1481404	0.998354	0.999176	0.079995
Blagotin3	0.4	Transitions	0.99	0.01-0.02	29383	0.683568	0.826782	10568	0.40427	0.635822	18815	0.989141	0.994555	1441553	0.998971	0.999486	0.050129
Blagotin3	0.4	Transversions	0.7	0.01-0.02	15531	0.791335	0.88957	7340	0.651595	0.807214	8191	0.958602	0.979082	584636	0.996186	0.998091	0.186094
Blagotin3	0.4	Transversions	0.8	0.01-0.02	14964	0.817818	0.904333	6838	0.680705	0.825048	8126	0.968052	0.983896	583369	0.997065	0.998531	0.1431
Blagotin3	0.4	Transversions	0.9	0.01-0.02	14106	0.845915	0.919737	6107	0.711506	0.843508	7999	0.97594	0.987897	580165	0.997938	0.998969	0.100388
Blagotin3	0.4	Transversions	0.95	0.01-0.02	13249	0.869806	0.932634	5381	0.736531	0.858214	7868	0.982936	0.991431	575916	0.998477	0.999238	0.073741
Blagotin3	0.4	Transversions	0.99	0.01-0.02	11812	0.917742	0.957989	4290	0.806162	0.897865	7522	0.992071	0.996028	560744	0.999041	0.999521	0.046345
Blagotin3	0.5	Transitions	0.7	0.01-0.02	40309	0.653424	0.808346	19643	0.467492	0.683734	20666	0.95593	0.977717	1504953	0.995766	0.997881	0.20735
Blagotin3	0.5	Transitions	0.8	0.01-0.02	39031	0.666333	0.816292	18520	0.473189	0.687888	20511	0.963859	0.981763	1501888	0.996715	0.998356	0.16107
Blagotin3	0.5	Transitions	0.9	0.01-0.02	36963	0.681709	0.825657	16711	0.474564	0.688886	20252	0.975	0.987421	1495190	0.99771	0.998854	0.111834
Blagotin3	0.5	Transitions	0.95	0.01-0.02	34961	0.690988	0.831257	15003	0.468719	0.684631	19958	0.981618	0.990766	1485864	0.998265	0.999132	0.084794
Blagotin3	0.5	Transitions	0.99	0.01-0.02	31329	0.705768	0.8401	12212	0.456475	0.675629	19117	0.98962	0.994796	1453327	0.998852	0.999426	0.056253
Blagotin3	0.5	Transversions	0.7	0.01-0.02	16085	0.82696	0.909374	7831	0.713633	0.844768	8254	0.961415	0.980518	584944	0.996277	0.998137	0.182589
Blagotin3	0.5	Transversions	0.8	0.01-0.02	15610	0.849842	0.921869	7421	0.742362	0.861605	8189	0.968758	0.984255	583869	0.997149	0.998574	0.140075
Blagotin3	0.5	Transversions	0.9	0.01-0.02	14778	0.879263	0.93769	6700	0.77882	0.882508	8078	0.978084	0.988981	581338	0.997942	0.998971	0.101044
Blagotin3	0.5	Transversions	0.95	0.01-0.02	14010	0.898155	0.94771	6044	0.800568	0.894745	7966	0.984614	0.992277	577788	0.998444	0.999222	0.076267
Blagotin3	0.5	Transversions	0.99	0.01-0.02	12617	0.933024	0.965932	4950	0.852866	0.923507	7667	0.990932	0.995456	565357	0.998968	0.999484	0.050562
Blagotin3	0.75	Transitions	0.7	0.01-0.02	42345	0.699473	0.836345	21520	0.535201	0.731575	20825	0.963572	0.981617	1506183	0.995873	0.997934	0.203478
Blagotin3	0.75	Transitions	0.8	0.01-0.02	41331	0.710692	0.843025	20615	0.541484	0.735856	20716	0.972024	0.985913	1503863	0.996731	0.998364	0.160926
Blagotin3	0.75	Transitions	0.9	0.01-0.02	39659	0.722706	0.850121	19151	0.545437	0.738537	20508	0.979641	0.989768	1498720	0.997634	0.998816	0.11643
Blagotin3	0.75	Transitions	0.95	0.01-0.02	37981	0.730079	0.854446	17701	0.543198	0.73702	20280	0.984984	0.992464	1492067	0.998176	0.999087	0.089862
Blagotin3	0.75	Transitions	0.99	0.01-0.02	34945	0.742511	0.861691	15336	0.541122	0.73561	19609	0.99018	0.995078	1469373	0.998734	0.999367	0.062505
Blagotin3	0.75	Transversions	0.7	0.01-0.02	16865	0.874558	0.935178	8525	0.793036	0.890525	8340	0.971603	0.985699	585480	0.996654	0.998326	0.165913
Blagotin3	0.75	Transversions	0.8	0.01-0.02	16501	0.892859	0.944912	8207	0.818575	0.904751	8294	0.976781	0.988322	584680	0.997351	0.998675	0.131352
Blagotin3	0.75	Transversions	0.9	0.01-0.02	15879	0.917117	0.957662	7671	0.853354	0.923772	8208	0.983397	0.991664	582857	0.998013	0.999006	0.098384
Blagotin3	0.75	Transversions	0.95	0.01-0.02	15206	0.931877	0.965338	7090	0.87443	0.935109	8116	0.986825	0.99339	580381	0.998403	0.999201	0.079368
Blagotin3	0.75	Transversions	0.99	0.01-0.02	14006	0.955025	0.977254	6154	0.912019	0.954997	7852	0.990893	0.995436	571860	0.998847	0.999423	0.057498
Blagotin3	1	Transitions	0.7	0.01-0.02	43585	0.728354	0.853436	22638	0.577478	0.759919	20947	0.968948	0.984352	1507069	0.996271	0.998134	0.184389
Blagotin3	1	Transitions	0.8	0.01-0.02	42762	0.73747	0.858761	21899	0.584128	0.764283	20863	0.973781	0.986804	1504993	0.996976	0.998487	0.14961
Blagotin3	1	Transitions	0.9	0.01-0.02	41351	0.749028	0.865464	20672	0.590511	0.768447	20679	0.981028	0.990468	1500757	0.997692	0.998845	0.114544
Blagotin3	1	Transitions	0.95	0.01-0.02	39845	0.753863	0.868253	19376	0.587966	0.766789	20469	0.985217	0.992581	1495141	0.998175	0.999087	0.090612
Blagotin3	1	Transitions	0.99	0.01-0.02	37120	0.762095	0.87298	17228	0.584771	0.764703	19892	0.990021	0.994998	1477133	0.998692	0.999346	0.065016
Blagotin3	1	Transversions	0.7	0.01-0.02	17308	0.901703	0.94958	8937	0.840356	0.916709	8371	0.974917	0.987379	585751	0.9969	0.998449	0.154775
Blagotin3	1	Transversions	0.8	0.01-0.02	17001	0.916663	0.957425	8670	0.863525	0.92926	8331	0.977346	0.988608	585070	0.997428	0.998713	0.128367
Blagotin3	1	Transversions	0.9	0.01-0.02	16440	0.935203	0.967059	8183	0.889787	0.943285	8257	0.98373	0.991832	583584	0.997971	0.998985	0.101339
Blagotin3	1	Transversions	0.95	0.01-0.02	15911	0.948064	0.973686	7730	0.909156	0.953497	8181	0.987168	0.993563	581542	0.998331	0.999165	0.083329
Blagotin3	1	Transversions	0.99	0.01-0.02	14819	0.965556	0.982627	6859	0.935899	0.967419	7960	0.992256	0.996121	574899	0.998804	0.999402	0.059801
Blagotin3	2	Transitions	0.7	0.01-0.02	45663	0.773856	0.879691	24533	0.645049	0.803149	21130	0.978397	0.98914	1508175	0.996498	0.998247	0.174674
Blagotin3	2	Transitions	0.8	0.01-0.02	45214	0.779932	0.883138	24134	0.651024	0.80686	21080	0.980738	0.990322	1506945	0.997063	0.99853	0.146506
Blagotin3	2	Transitions	0.9	0.01-0.02	44395	0.78802	0.887705	23404	0.658049	0.811202	20991	0.98409	0.992013	1504339	0.997664	0.998831	0.116726
Blagotin3	2	Transitions	0.95	0.01-0.02	43503	0.79219	0.890051	22659	0.660393	0.812646	20844	0.985761	0.992855	1500963	0.99804	0.99902	0.097908
Blagotin3	2	Transitions	0.99	0.01-0.02	41925	0.801216	0.895107	21414	0.667618	0.817079	20511	0.988497	0.994232	1490579	0.998467	0.999233	0.076623
Blagotin3	2	Transversions	0.7	0.01-0.02	18039	0.947605	0.97345	9615	0.919143	0.95872	8424	0.981736	0.990826	586289	0.997137	0.998568	0.142729
Blagotin3	2	Transversions	0.8	0.01-0.02	17873	0.954504	0.976987	9471	0.929994	0.964362	8402	0.983311	0.99162	585866	0.997526	0.998762	0.123425
Blagotin3	2	Transversions	0.9	0.01-0.02	17572	0.96358	0.981621	9212	0.94406	0.971627	8360	0.985799	0.992874	585049	0.997966	0.998982	0.101427
Blagotin3	2	Transversions	0.95	0.01-0.02	17272	0.971335	0.985563	8965	0.956206	0.977858	8307	0.98807	0.994017	583974	0.998221	0.99911	0.088624
Blagotin3	2	Transversions	0.99	0.01-0.02	16651	0.980705	0.990306	8485	0.971175	0.985482	8166	0.990758	0.995368	580445	0.998599	0.999299	0.070069
Blagotin3	4	Transitions	0.7	0.01-0.02	47166	0.810887	0.900493	25899	0.701188	0.837369	21267	0.983102	0.991515	1509279	0.996924	0.998461	0.153744
Blagotin3	4	Transitions	0.8	0.01-0.02	46864	0.816199	0.903437	25627	0.707284	0.841002	21237	0.984732	0.992337	1508443	0.99733	0.998664	0.133469
Blagotin3	4	Transitions	0.9	0.01-0.02	46412	0.823289	0.907353	25232	0.715479	0.84586	21180	0.986817	0.993387	1506801	0.997821	0.99891	0.108986
Blagotin3	4	Transitions	0.95	0.01-0.02	45889	0.828707	0.910333	24780	0.72121	0.849241	21109	0.988634	0.994301	1504714	0.998136	0.999068	0.09322
Blagotin3	4	Transitions	0.99	0.01-0.02	45088	0.838876	0.915902	24179	0.734529	0.857047	20909	0.989843	0.994909	1498706	0.998458	0.999229	0.07714
Blagotin3	4	Transversions	0.7	0.01-0.02	18513	0.975192	0.987518	10043	0.966418	0.983066	8470	0.98575	0.99285	586744	0.997547	0.998773	0.122561
Blagotin3	4	Transversions	0.8	0.01-0.02	18431	0.977596	0.988735	9977	0.970212	0.984994	8454	0.986419	0.993186	586530	0.99777	0.998885	0.111379
Blagotin3	4	Transversions	0.9	0.01-0.02	18289	0.981772	0.990844	9857	0.976481	0.98817	8432	0.988012	0.993988	586104	0.998116	0.999057	0.094093
Blagotin3	4	Transversions	0.95	0.01-0.02	18127	0.984192	0.992064	9721	0.980138	0.990019	8406	0.988911	0.99444	585552	0.998284	0.999142	0.085658
Blagotin3	4	Transversions	0.99	0.01-0.02	17852	0.989	0.994485	9515	0.987507	0.993734	8337	0.990709	0.995344	583771	0.998532	0.999266	0.073434
Blagotin3	0.1	Transitions	0.7	0.02-0.05	93325	0.510157	0.714253	32991	0.237374	0.487211	60334	0.918701	0.958489	1304129	0.985554	0.992751	0.662691
Blagotin3	0.1	Transitions	0.8	0.02-0.05	86959	0.541199	0.735663	27817	0.235279	0.485056	59142	0.944433	0.971819	1284936	0.990266	0.995121	0.441026
Blagotin3	0.1	Transitions	0.9	0.02-0.05	76976	0.594443	0.771001	20560	0.23349	0.483208	56416	0.969721	0.984744	1234763	0.99445	0.997221	0.249223
Blagotin3	0.1	Transitions	0.95	0.02-0.05	67709	0.647495	0.804671	15020	0.234832	0.484594	52689	0.982728	0.991326	1160191	0.996618	0.998307	0.152329
Blagotin3	0.1	Transitions	0.99	0.02-0.05	47773	0.752987	0.867748	7983	0.277217	0.526514	39790	0.994893	0.997443	897531	0.998415	0.999207	0.075372
Blagotin3	0.1	Transversions	0.7	0.02-0.05	37109	0.553973	0.744294	12883	0.275986	0.525344	24226	0.914369	0.956227	514008	0.986035	0.992993	0.629274
Blagotin3	0.1	Transversions	0.8	0.02-0.05	34642	0.591469	0.76907	10883	0.280516	0.529638	23759	0.940732	0.969913	506513	0.990738	0.995358	0.409167
Blagotin3	0.1	Transversions	0.9	0.02-0.05	30747	0.656905	0.810497	8070	0.294448	0.54263	22677	0.966723	0.983221	486665	0.99483	0.997412	0.2247
Blagotin3	0.1	Transversions	0.95	0.02-0.05	27120	0.721725	0.849544	5935	0.317676	0.563628	21185	0.980649	0.990277	457055	0.996987	0.998493	0.129357
Blagotin3	0.1	Transversions	0.99	0.02-0.05	19126	0.851153	0.92258	3181	0.452469	0.672658	15945	0.992889	0.996438	353803	0.998419	0.999209	0.074844
Blagotin3	0.15	Transitions	0.7	0.02-0.05	102502	0.597591	0.77304	41323	0.355492	0.596231	61179	0.934433	0.966661	1307782	0.985997	0.992974	0.664399
Blagotin3	0.15	Transitions	0.8	0.02-0.05	96078	0.627984	0.792455	35956	0.362994	0.60249	60122	0.953765	0.976609	1292032	0.990229	0.995102	0.461931
Blagotin3	0.15	Transitions	0.9	0.02-0.05	86001	0.675182	0.821694	28317	0.375446	0.612736	57684	0.973995	0.986912	1253193	0.994189	0.99709	0.274065
Blagotin3	0.15	Transitions	0.95	0.02-0.05	76544	0.716659	0.846557	22065	0.385671	0.621024	54479	0.985152	0.992548	1195453	0.996193	0.998095	0.180525
Blagotin3	0.15	Transitions	0.99	0.02-0.05	57312	0.79295	0.890477	13186	0.430533	0.65615	44126	0.99373	0.99686	997682	0.9979	0.99895	0.101532
Blagotin3	0.15	Transversions	0.7	0.02-0.05	40696	0.645011	0.803126	16132	0.409901	0.640235	24564	0.929758	0.964239	515563	0.986525	0.99324	0.63141
Blagotin3	0.15	Transversions	0.8	0.02-0.05	38203	0.684008	0.827048	14089	0.431627	0.656983	24114	0.949497	0.974421	509350	0.990871	0.995425	0.424615
Blagotin3	0.15	Transversions	0.9	0.02-0.05	34242	0.743826	0.862454	11062	0.466327	0.682882	23180	0.97262	0.986215	494086	0.994682	0.997338	0.246111
Blagotin3	0.15	Transversions	0.95	0.02-0.05	30621	0.796893	0.892688	8695	0.507782	0.712588	21926	0.984315	0.992127	471334	0.99653	0.998263	0.161619
Blagotin3	0.15	Transversions	0.99	0.02-0.05	22941	0.892304	0.944618	5205	0.641429	0.800892	17736	0.994274	0.997133	392982	0.998064	0.999031	0.093555
Blagotin3	0.2	Transitions	0.7	0.02-0.05	110318	0.666789	0.816572	48427	0.460809	0.678829	61891	0.942233	0.970687	1311657	0.986224	0.993088	0.665608
Blagotin3	0.2	Transitions	0.8	0.02-0.05	104548	0.697283	0.835035	43631	0.479923	0.692764	60917	0.958524	0.979042	1298922	0.99013	0.995053	0.475738
Blagotin3	0.2	Transitions	0.9	0.02-0.05	94692	0.737816	0.858962	35800	0.500017	0.707119	58892	0.97599	0.987922	1268753	0.993762	0.996876	0.301433
Blagotin3	0.2	Transitions	0.95	0.02-0.05	85620	0.770553	0.877812	29255	0.51573	0.718143	56365	0.984707	0.992324	1225024	0.995666	0.997831	0.209434
Blagotin3	0.2	Transitions	0.99	0.02-0.05	67490	0.82418	0.907844	19118	0.549561	0.741324	48372	0.992599	0.996293	1074932	0.997445	0.998722	0.125525
Blagotin3	0.2	Transversions	0.7	0.02-0.05	44000	0.722241	0.849847	19124	0.535442	0.731739	24876	0.941367	0.970241	516932	0.986948	0.993452	0.623062
Blagotin3	0.2	Transversions	0.8	0.02-0.05	41659	0.757878	0.870562	17171	0.56579	0.75219	24488	0.957543	0.978541	511955	0.990632	0.995305	0.446475
Blagotin3	0.2	Transversions	0.9	0.02-0.05	37766	0.809545	0.899747	14123	0.614044	0.78361	23643	0.974446	0.98714	500239	0.994121	0.997056	0.279483
Blagotin3	0.2	Transversions	0.95	0.02-0.05	34231	0.849347	0.9216	11556	0.655426	0.809584	22675	0.983106	0.991517	483191	0.996005	0.998001	0.190245
Blagotin3	0.2	Transversions	0.99	0.02-0.05	27078	0.921028	0.959702	7599	0.769443	0.877179	19479	0.992547	0.996266	424011	0.997683	0.998841	0.112371
Blagotin3	0.25	Transitions	0.7	0.02-0.05	115051	0.704699	0.839464	52625	0.521725	0.722305	62426	0.945617	0.972428	1313974	0.986369	0.993161	0.661288
Blagotin3	0.25	Transitions	0.8	0.02-0.05	109327	0.732007	0.855574	47837	0.541079	0.73558	61490	0.960274	0.979936	1302733	0.990097	0.995036	0.480359
Blagotin3	0.25	Transitions	0.9	0.02-0.05	100133	0.768964	0.876906	40400	0.565134	0.751754	59733	0.976483	0.988172	1276756	0.993569	0.99678	0.312393
Blagotin3	0.25	Transitions	0.95	0.02-0.05	91330	0.79842	0.893544	33931	0.585416	0.765125	57399	0.983992	0.991964	1240185	0.995256	0.997625	0.231284
Blagotin3	0.25	Transitions	0.99	0.02-0.05	73931	0.841801	0.917497	23469	0.615805	0.784733	50462	0.991729	0.995856	1115209	0.997133	0.998566	0.141209
Blagotin3	0.25	Transversions	0.7	0.02-0.05	45706	0.759953	0.871753	20624	0.600833	0.775134	25082	0.943433	0.971305	518005	0.987315	0.993637	0.610148
Blagotin3	0.25	Transversions	0.8	0.02-0.05	43508	0.794223	0.891192	18802	0.634615	0.796627	24706	0.959806	0.979697	513595	0.990877	0.995428	0.439266
Blagotin3	0.25	Transversions	0.9	0.02-0.05	39871	0.838643	0.915775	15868	0.679772	0.824483	24003	0.976348	0.988103	503418	0.994008	0.997	0.288191
Blagotin3	0.25	Transversions	0.95	0.02-0.05	36482	0.875759	0.93582	13376	0.726693	0.852463	23106	0.984008	0.991972	489104	0.995627	0.997811	0.211368
Blagotin3	0.25	Transversions	0.99	0.02-0.05	29642	0.932141	0.965475	9293	0.817036	0.9039	20349	0.992961	0.996474	439646	0.997349	0.998673	0.129255
Blagotin3	0.3	Transitions	0.7	0.02-0.05	118805	0.739443	0.859909	55966	0.575449	0.758583	62839	0.952612	0.976019	1315567	0.98699	0.993474	0.635733
Blagotin3	0.3	Transitions	0.8	0.02-0.05	113537	0.76496	0.87462	51521	0.597147	0.772753	62016	0.964683	0.982183	1305696	0.990188	0.995082	0.479578
Blagotin3	0.3	Transitions	0.9	0.02-0.05	104971	0.796903	0.892694	44544	0.622108	0.788738	60427	0.977644	0.988759	1282910	0.993359	0.996674	0.325461
Blagotin3	0.3	Transitions	0.95	0.02-0.05	96288	0.819203	0.905099	37965	0.635473	0.797165	58323	0.985215	0.99258	1250972	0.995148	0.997571	0.238206
Blagotin3	0.3	Transitions	0.99	0.02-0.05	79017	0.85482	0.924565	27086	0.660537	0.812734	51931	0.992113	0.996049	1142065	0.996941	0.998469	0.151251
Blagotin3	0.3	Transversions	0.7	0.02-0.05	47217	0.796833	0.892655	21962	0.661828	0.813528	25255	0.950887	0.975134	518728	0.987934	0.993949	0.585111
Blagotin3	0.3	Transversions	0.8	0.02-0.05	45226	0.827331	0.909577	20263	0.694079	0.833114	24963	0.965887	0.982795	514853	0.991156	0.995568	0.429147
Blagotin3	0.3	Transversions	0.9	0.02-0.05	41832	0.866967	0.93111	17522	0.74123	0.860947	24310	0.97855	0.989217	505978	0.993987	0.996989	0.293222
Blagotin3	0.3	Transversions	0.95	0.02-0.05	38502	0.896624	0.946902	15057	0.780155	0.883264	23445	0.985738	0.992843	493345	0.995535	0.997765	0.218436
Blagotin3	0.3	Transversions	0.99	0.02-0.05	31732	0.942075	0.970605	10820	0.855668	0.925024	20912	0.992014	0.995999	450576	0.997121	0.998559	0.141396
Blagotin3	0.4	Transitions	0.7	0.02-0.05	124582	0.783911	0.885388	61087	0.647879	0.80491	63495	0.959654	0.979619	1319014	0.987284	0.993622	0.625997
Blagotin3	0.4	Transitions	0.8	0.02-0.05	119998	0.80532	0.897396	57199	0.668998	0.817923	62799	0.969292	0.984526	1310997	0.990277	0.995127	0.478932
Blagotin3	0.4	Transitions	0.9	0.02-0.05	112096	0.830342	0.911231	50754	0.691598	0.831624	61342	0.979329	0.989611	1293001	0.993122	0.996555	0.338986
Blagotin3	0.4	Transitions	0.95	0.02-0.05	104388	0.848466	0.921122	44688	0.706343	0.840442	59700	0.98493	0.992436	1268585	0.994822	0.997408	0.254987
Blagotin3	0.4	Transitions	0.99	0.02-0.05	88613	0.872296	0.933968	33989	0.721095	0.849173	54624	0.991704	0.995843	1186310	0.996585	0.998291	0.169398
Blagotin3	0.4	Transversions	0.7	0.02-0.05	49572	0.846105	0.91984	24059	0.747627	0.864654	25513	0.957946	0.978747	520083	0.98843	0.994198	0.566299
Blagotin3	0.4	Transversions	0.8	0.02-0.05	47808	0.869747	0.932602	22591	0.776552	0.881222	25217	0.968258	0.984001	517079	0.99122	0.9956	0.428458
Blagotin3	0.4	Transversions	0.9	0.02-0.05	44801	0.90074	0.949073	20126	0.815916	0.903281	24675	0.980119	0.99001	510283	0.993751	0.99687	0.30556
Blagotin3	0.4	Transversions	0.95	0.02-0.05	41686	0.924447	0.961482	17727	0.850321	0.922129	23959	0.985714	0.992831	500502	0.995166	0.99758	0.237794
Blagotin3	0.4	Transversions	0.99	0.02-0.05	35425	0.957006	0.978267	13533	0.901774	0.949618	21892	0.993726	0.996858	468072	0.996939	0.998468	0.150817
Blagotin3	0.5	Transitions	0.7	0.02-0.05	128343	0.812486	0.90138	64502	0.695458	0.833941	63841	0.9635	0.98158	1321476	0.988039	0.994001	0.590375
Blagotin3	0.5	Transitions	0.8	0.02-0.05	124307	0.830568	0.911355	61059	0.714127	0.84506	63248	0.972258	0.986031	1314802	0.990535	0.995256	0.467382
Blagotin3	0.5	Transitions	0.9	0.02-0.05	117165	0.851866	0.922966	55136	0.734999	0.857321	62029	0.980837	0.990372	1299973	0.993068	0.996528	0.342369
Blagotin3	0.5	Transitions	0.95	0.02-0.05	110293	0.865537	0.930342	49708	0.746662	0.864096	60585	0.985632	0.99279	1280309	0.99456	0.997276	0.269208
Blagotin3	0.5	Transitions	0.99	0.02-0.05	95919	0.884042	0.940235	39615	0.760218	0.871905	56304	0.990233	0.995104	1213721	0.996203	0.9981	0.188239
Blagotin3	0.5	Transversions	0.7	0.02-0.05	51086	0.873248	0.934477	25415	0.794947	0.891598	25671	0.962743	0.981195	521136	0.988989	0.994479	0.54106
Blagotin3	0.5	Transversions	0.8	0.02-0.05	49533	0.893362	0.945178	24114	0.820829	0.905996	25419	0.971436	0.985615	518623	0.99128	0.995631	0.428335
Blagotin3	0.5	Transversions	0.9	0.02-0.05	46772	0.921896	0.960154	21870	0.86117	0.927993	24902	0.980687	0.990297	512833	0.9936	0.996795	0.314122
Blagotin3	0.5	Transversions	0.95	0.02-0.05	44035	0.939034	0.969037	19679	0.884623	0.940544	24356	0.986748	0.993352	505089	0.994974	0.997484	0.248249
Blagotin3	0.5	Transversions	0.99	0.02-0.05	38326	0.964844	0.982265	15713	0.927223	0.962924	22613	0.992349	0.996167	479132	0.99659	0.998294	0.169186
Blagotin3	0.75	Transitions	0.7	0.02-0.05	133713	0.8504	0.922171	69248	0.758317	0.870814	64465	0.969327	0.984544	1324878	0.988875	0.994422	0.551857
Blagotin3	0.75	Transitions	0.8	0.02-0.05	130691	0.864961	0.930033	66724	0.775499	0.880624	63967	0.97584	0.987846	1319978	0.990876	0.995428	0.452646
Blagotin3	0.75	Transitions	0.9	0.02-0.05	125325	0.880869	0.938546	62291	0.79373	0.890915	63034	0.981879	0.990898	1309532	0.9929	0.996443	0.352392
Blagotin3	0.75	Transitions	0.95	0.02-0.05	119811	0.890889	0.943869	57875	0.803752	0.896522	61936	0.985784	0.992866	1295534	0.994193	0.997092	0.288467
Blagotin3	0.75	Transitions	0.99	0.02-0.05	107966	0.903842	0.950706	49209	0.814333	0.902404	58757	0.990671	0.995325	1250541	0.995756	0.997876	0.211619
Blagotin3	0.75	Transversions	0.7	0.02-0.05	53071	0.909723	0.953794	27130	0.858417	0.926508	25941	0.968462	0.984105	522516	0.98996	0.994967	0.497403
Blagotin3	0.75	Transversions	0.8	0.02-0.05	51879	0.926897	0.962755	26144	0.882443	0.939384	25735	0.975587	0.987718	520776	0.991752	0.995868	0.409624
Blagotin3	0.75	Transversions	0.9	0.02-0.05	49857	0.945603	0.972421	24511	0.90848	0.953142	25346	0.98371	0.991822	516743	0.993564	0.996777	0.320406
Blagotin3	0.75	Transversions	0.95	0.02-0.05	47710	0.958024	0.978787	22804	0.926991	0.962803	24906	0.987826	0.993894	511341	0.994698	0.997345	0.263706
Blagotin3	0.75	Transversions	0.99	0.02-0.05	43053	0.9752	0.987522	19412	0.954432	0.97695	23641	0.992764	0.996375	493932	0.996072	0.998034	0.195393
Blagotin3	1	Transitions	0.7	0.02-0.05	136395	0.870581	0.933049	71647	0.790867	0.889307	64748	0.973688	0.986756	1326611	0.989549	0.994761	0.520266
Blagotin3	1	Transitions	0.8	0.02-0.05	133984	0.882747	0.939546	69617	0.806019	0.897786	64367	0.97875	0.989318	1322730	0.991198	0.995589	0.438221
Blagotin3	1	Transitions	0.9	0.02-0.05	129700	0.89478	0.945928	66076	0.820399	0.905759	63624	0.98327	0.9916	1314360	0.992889	0.996438	0.35435
Blagotin3	1	Transitions	0.95	0.02-0.05	125092	0.902483	0.949991	62370	0.828788	0.910378	62722	0.98596	0.992955	1303677	0.993957	0.996974	0.30093
Blagotin3	1	Transitions	0.99	0.02-0.05	115193	0.913371	0.955705	55088	0.839803	0.916407	60105	0.989633	0.994803	1268859	0.995423	0.997709	0.228344
Blagotin3	1	Transversions	0.7	0.02-0.05	54227	0.932113	0.96546	28126	0.894585	0.945825	26101	0.975259	0.987552	523327	0.990793	0.995386	0.457647
Blagotin3	1	Transversions	0.8	0.02-0.05	53292	0.944101	0.971648	27365	0.911926	0.954948	25927	0.979942	0.98992	521822	0.992242	0.996113	0.385803
Blagotin3	1	Transversions	0.9	0.02-0.05	51661	0.958701	0.979133	25992	0.934255	0.966569	25669	0.984445	0.992192	518942	0.993717	0.996854	0.312734
Blagotin3	1	Transversions	0.95	0.02-0.05	49874	0.967872	0.983805	24574	0.948599	0.973961	25300	0.987161	0.99356	514883	0.994669	0.997331	0.265374
Blagotin3	1	Transversions	0.99	0.02-0.05	45892	0.980123	0.990012	21702	0.96807	0.983905	24190	0.99113	0.995555	501513	0.995814	0.997905	0.208929
Blagotin3	2	Transitions	0.7	0.02-0.05	141681	0.905009	0.95132	76277	0.846886	0.920264	65404	0.980683	0.990294	1330026	0.990604	0.995291	0.46958
Blagotin3	2	Transitions	0.8	0.02-0.05	140397	0.911053	0.954491	75221	0.854847	0.924579	65176	0.983095	0.991511	1327740	0.991677	0.99583	0.41589
Blagotin3	2	Transitions	0.9	0.02-0.05	138016	0.91808	0.958165	73292	0.863882	0.929453	64724	0.985845	0.992897	1323078	0.992923	0.996455	0.35375
Blagotin3	2	Transitions	0.95	0.02-0.05	135404	0.922657	0.96055	71264	0.869955	0.932714	64140	0.987031	0.993494	1317110	0.993717	0.996854	0.314019
Blagotin3	2	Transitions	0.99	0.02-0.05	129942	0.929898	0.964312	67333	0.879491	0.937812	62609	0.989101	0.994536	1298748	0.994814	0.997403	0.259116
Blagotin3	2	Transversions	0.7	0.02-0.05	56131	0.963544	0.981603	29785	0.947441	0.973366	26346	0.982249	0.991085	524661	0.992077	0.99603	0.396583
Blagotin3	2	Transversions	0.8	0.02-0.05	55625	0.968992	0.984374	29375	0.955389	0.97744	26250	0.984562	0.992251	523891	0.99296	0.996474	0.352263
Blagotin3	2	Transversions	0.9	0.02-0.05	54704	0.976759	0.988311	28652	0.967384	0.983557	26052	0.987226	0.993593	522315	0.993864	0.996927	0.306915
Blagotin3	2	Transversions	0.95	0.02-0.05	53745	0.981759	0.990837	27900	0.975099	0.987471	25845	0.989025	0.994497	520218	0.994426	0.997209	0.278719
Blagotin3	2	Transversions	0.99	0.02-0.05	51591	0.987861	0.993912	26367	0.984037	0.991986	25224	0.991883	0.995933	513440	0.995323	0.997659	0.234142
Blagotin3	4	Transitions	0.7	0.02-0.05	144954	0.92967	0.964194	79170	0.887186	0.941906	65784	0.98497	0.992457	1332231	0.991586	0.995784	0.421416
Blagotin3	4	Transitions	0.8	0.02-0.05	144359	0.933343	0.966097	78687	0.892525	0.944735	65672	0.986047	0.992999	1330875	0.992322	0.996153	0.384503
Blagotin3	4	Transitions	0.9	0.02-0.05	143305	0.937636	0.968316	77858	0.898544	0.947916	65447	0.987558	0.993759	1328251	0.993229	0.996609	0.339068
Blagotin3	4	Transitions	0.95	0.02-0.05	142075	0.940888	0.969994	76918	0.903109	0.950321	65157	0.988618	0.994293	1324926	0.993878	0.996935	0.306546
Blagotin3	4	Transitions	0.99	0.02-0.05	139694	0.946774	0.973023	75349	0.912036	0.955006	64345	0.990035	0.995005	1315258	0.994675	0.997334	0.266611
Blagotin3	4	Transversions	0.7	0.02-0.05	57309	0.982606	0.991265	30807	0.979104	0.989497	26502	0.986701	0.993328	525605	0.993065	0.996527	0.34734
Blagotin3	4	Transversions	0.8	0.02-0.05	57110	0.985315	0.99263	30653	0.982868	0.991397	26457	0.988162	0.994063	525199	0.993565	0.996777	0.322264
Blagotin3	4	Transversions	0.9	0.02-0.05	56728	0.988848	0.994408	30367	0.988056	0.99401	26361	0.989761	0.994867	524450	0.994202	0.997097	0.290317
Blagotin3	4	Transversions	0.95	0.02-0.05	56295	0.990546	0.995262	30059	0.990553	0.995265	26236	0.990539	0.995258	523428	0.994619	0.997306	0.269414
Blagotin3	4	Transversions	0.99	0.02-0.05	55389	0.992603	0.996295	29474	0.993517	0.996753	25915	0.991564	0.995773	520301	0.995262	0.997628	0.237183
Blagotin3	0.1	Transitions	0.7	0.05-0.1	159176	0.599238	0.774104	60646	0.349498	0.591184	98530	0.914341	0.956212	982202	0.968966	0.984361	1.43235
Blagotin3	0.1	Transitions	0.8	0.05-0.1	144412	0.645129	0.803199	50079	0.366098	0.60506	94333	0.945201	0.972214	949646	0.979492	0.989693	0.944507
Blagotin3	0.1	Transitions	0.9	0.05-0.1	120927	0.714513	0.845289	36057	0.400986	0.633234	84870	0.971204	0.985497	868922	0.988068	0.994016	0.549943
Blagotin3	0.1	Transitions	0.95	0.05-0.1	99304	0.772529	0.878936	25758	0.440991	0.664071	73546	0.982609	0.991266	764927	0.991985	0.995984	0.373797
Blagotin3	0.1	Transitions	0.99	0.05-0.1	57608	0.861728	0.928293	12498	0.554882	0.744904	45110	0.992505	0.996246	491947	0.995595	0.997795	0.215412
Blagotin3	0.1	Transversions	0.7	0.05-0.1	62957	0.624671	0.790361	23502	0.375697	0.612941	39455	0.912075	0.955026	386617	0.969358	0.98456	1.41697
Blagotin3	0.1	Transversions	0.8	0.05-0.1	57180	0.675879	0.822119	19367	0.399841	0.63233	37813	0.943729	0.971457	373846	0.979753	0.989825	0.928843
Blagotin3	0.1	Transversions	0.9	0.05-0.1	47921	0.755544	0.869221	13894	0.454595	0.674237	34027	0.971416	0.985604	342115	0.988416	0.994191	0.532062
Blagotin3	0.1	Transversions	0.95	0.05-0.1	39353	0.820042	0.905562	9900	0.517873	0.719634	29453	0.983436	0.991684	300813	0.992332	0.996159	0.358733
Blagotin3	0.1	Transversions	0.99	0.05-0.1	22961	0.918349	0.958306	4890	0.707404	0.841073	18071	0.991751	0.995867	193630	0.995594	0.997794	0.214382
Blagotin3	0.15	Transitions	0.7	0.05-0.1	176296	0.687455	0.829129	75593	0.489076	0.699339	100703	0.928011	0.963333	991780	0.970983	0.985385	1.38048
Blagotin3	0.15	Transitions	0.8	0.05-0.1	162354	0.729132	0.853893	65163	0.517624	0.719461	97191	0.952939	0.976186	966206	0.979854	0.989876	0.956803
Blagotin3	0.15	Transitions	0.9	0.05-0.1	140180	0.78744	0.887378	50222	0.564398	0.751264	89958	0.974636	0.987237	905629	0.987439	0.9937	0.601465
Blagotin3	0.15	Transitions	0.95	0.05-0.1	119270	0.83128	0.911746	38303	0.605447	0.778105	80967	0.984811	0.992376	827038	0.991131	0.995556	0.426929
Blagotin3	0.15	Transitions	0.99	0.05-0.1	77908	0.890589	0.94371	21389	0.685962	0.828228	56519	0.992575	0.996281	607169	0.994639	0.997316	0.262334
Blagotin3	0.15	Transversions	0.7	0.05-0.1	69428	0.713944	0.844952	29083	0.520513	0.721466	40345	0.929059	0.963877	390254	0.971441	0.985617	1.36483
Blagotin3	0.15	Transversions	0.8	0.05-0.1	63998	0.761155	0.872442	25156	0.562176	0.749784	38842	0.952247	0.975832	380078	0.980152	0.990026	0.944741
Blagotin3	0.15	Transversions	0.9	0.05-0.1	55373	0.826346	0.909036	19431	0.629268	0.793264	35942	0.973976	0.986902	356470	0.987687	0.993825	0.590927
Blagotin3	0.15	Transversions	0.95	0.05-0.1	47188	0.875836	0.935861	14790	0.692492	0.832161	32398	0.984683	0.992312	325190	0.991475	0.995729	0.413121
Blagotin3	0.15	Transversions	0.99	0.05-0.1	31008	0.945509	0.972373	8244	0.831463	0.911846	22764	0.992661	0.996324	238888	0.994755	0.997374	0.257615
Blagotin3	0.2	Transitions	0.7	0.05-0.1	191132	0.754151	0.868419	88016	0.599769	0.774448	103116	0.938482	0.968753	1000138	0.971548	0.985671	1.37854
Blagotin3	0.2	Transitions	0.8	0.05-0.1	178647	0.788529	0.887991	78510	0.63105	0.794386	100137	0.957224	0.978378	979923	0.979105	0.989497	1.01308
Blagotin3	0.2	Transitions	0.9	0.05-0.1	158025	0.834883	0.913719	63954	0.676848	0.822708	94071	0.976197	0.988027	934278	0.986045	0.992998	0.681627
Blagotin3	0.2	Transitions	0.95	0.05-0.1	138323	0.86636	0.930785	51472	0.71021	0.842739	86851	0.984501	0.99222	874423	0.989714	0.994844	0.503953
Blagotin3	0.2	Transitions	0.99	0.05-0.1	99015	0.90802	0.952901	32508	0.765666	0.875024	66507	0.992494	0.99624	699282	0.993607	0.996798	0.316322
Blagotin3	0.2	Transversions	0.7	0.05-0.1	75238	0.783994	0.885434	33977	0.642759	0.801723	41261	0.938432	0.968727	393524	0.972048	0.985925	1.35463
Blagotin3	0.2	Transversions	0.8	0.05-0.1	70355	0.822668	0.907011	30225	0.683396	0.826678	40130	0.957731	0.978637	385658	0.979575	0.989735	0.988681
Blagotin3	0.2	Transversions	0.9	0.05-0.1	62196	0.873221	0.934463	24529	0.744085	0.862604	37667	0.976272	0.988065	367659	0.986261	0.993107	0.668677
Blagotin3	0.2	Transversions	0.95	0.05-0.1	54499	0.908551	0.95318	19696	0.79284	0.890416	34803	0.985618	0.992783	344196	0.989971	0.994973	0.491765
Blagotin3	0.2	Transversions	0.99	0.05-0.1	39147	0.957565	0.978553	12402	0.888255	0.942473	26745	0.99249	0.996238	275477	0.993678	0.996834	0.311575
Blagotin3	0.25	Transitions	0.7	0.05-0.1	198732	0.787603	0.88747	94260	0.655879	0.809863	104472	0.943739	0.971462	1005184	0.972187	0.985996	1.35661
Blagotin3	0.25	Transitions	0.8	0.05-0.1	187473	0.819424	0.905221	85600	0.68824	0.829602	101873	0.960992	0.980302	988156	0.979171	0.98953	1.01742
Blagotin3	0.25	Transitions	0.9	0.05-0.1	168855	0.858189	0.926385	72040	0.72935	0.85402	96815	0.977578	0.988725	949974	0.985844	0.992897	0.695672
Blagotin3	0.25	Transitions	0.95	0.05-0.1	150406	0.883991	0.940208	60049	0.758874	0.871134	90357	0.985074	0.992509	899966	0.989249	0.99461	0.530084
Blagotin3	0.25	Transitions	0.99	0.05-0.1	112589	0.917999	0.958123	39972	0.80345	0.896354	72617	0.991816	0.995899	750406	0.99289	0.996439	0.352826
Blagotin3	0.25	Transversions	0.7	0.05-0.1	78361	0.816604	0.903661	36497	0.700233	0.836799	41864	0.943467	0.971323	395606	0.972943	0.986379	1.31856
Blagotin3	0.25	Transversions	0.8	0.05-0.1	73934	0.851458	0.922745	33077	0.74024	0.860372	40857	0.960945	0.980278	388977	0.979736	0.989816	0.985116
Blagotin3	0.25	Transversions	0.9	0.05-0.1	66402	0.893067	0.945022	27659	0.792586	0.890273	38743	0.976969	0.988417	373995	0.98592	0.992935	0.688287
Blagotin3	0.25	Transversions	0.95	0.05-0.1	59208	0.923186	0.960826	23029	0.837645	0.915229	36179	0.984645	0.992293	354411	0.989214	0.994592	0.528775
Blagotin3	0.25	Transversions	0.99	0.05-0.1	44492	0.962901	0.981275	15402	0.911657	0.954808	29090	0.991801	0.995892	295631	0.992814	0.9964	0.355931
Blagotin3	0.3	Transitions	0.7	0.05-0.1	205036	0.812729	0.901515	99545	0.698145	0.835551	105491	0.948833	0.974081	1008610	0.973008	0.986412	1.32157
Blagotin3	0.3	Transitions	0.8	0.05-0.1	194625	0.841499	0.917333	91465	0.729587	0.854158	103160	0.963754	0.98171	993741	0.979475	0.989684	1.00525
Blagotin3	0.3	Transitions	0.9	0.05-0.1	177096	0.875375	0.935615	78504	0.767486	0.876063	98592	0.978427	0.989155	960699	0.985436	0.992691	0.716902
Blagotin3	0.3	Transitions	0.95	0.05-0.1	159462	0.897038	0.947121	66671	0.791915	0.889896	92791	0.986051	0.993001	917218	0.988836	0.994403	0.551984
Blagotin3	0.3	Transitions	0.99	0.05-0.1	123099	0.924224	0.961365	46491	0.826967	0.909377	76608	0.991853	0.995918	786666	0.992469	0.996227	0.373473
Blagotin3	0.3	Transversions	0.7	0.05-0.1	80648	0.839183	0.916069	38428	0.740419	0.860476	42220	0.947322	0.973304	396973	0.973514	0.986668	1.29494
Blagotin3	0.3	Transversions	0.8	0.05-0.1	76628	0.8718	0.933702	35313	0.78016	0.883267	41315	0.963559	0.98161	391320	0.97999	0.989944	0.979777
Blagotin3	0.3	Transversions	0.9	0.05-0.1	69660	0.909515	0.953685	30215	0.829063	0.910529	39445	0.979335	0.989613	378261	0.985881	0.992915	0.695179
Blagotin3	0.3	Transversions	0.95	0.05-0.1	62757	0.934762	0.966831	25664	0.86752	0.931407	37093	0.985969	0.99296	361255	0.9891	0.994535	0.537435
Blagotin3	0.3	Transversions	0.99	0.05-0.1	48499	0.966357	0.983035	17823	0.92395	0.961223	30676	0.992351	0.996168	309775	0.992425	0.996205	0.375311
Blagotin3	0.4	Transitions	0.7	0.05-0.1	214153	0.849719	0.921802	107234	0.760505	0.872069	106919	0.955944	0.977724	1014618	0.974646	0.987242	1.25199
Blagotin3	0.4	Transitions	0.8	0.05-0.1	205655	0.871987	0.933802	100540	0.786053	0.886596	105115	0.968078	0.98391	1003111	0.979981	0.98994	0.989209
Blagotin3	0.4	Transitions	0.9	0.05-0.1	190698	0.898126	0.947695	89407	0.817589	0.904206	101291	0.979528	0.989711	977622	0.985217	0.992581	0.731701
Blagotin3	0.4	Transitions	0.95	0.05-0.1	175389	0.914577	0.956335	78698	0.836967	0.914859	96691	0.986001	0.992976	944738	0.988208	0.994086	0.584766
Blagotin3	0.4	Transitions	0.99	0.05-0.1	142263	0.934097	0.966487	58682	0.8611	0.927955	83581	0.991039	0.99551	844001	0.991488	0.995735	0.422848
Blagotin3	0.4	Transversions	0.7	0.05-0.1	84402	0.878005	0.937019	41533	0.806912	0.898283	42869	0.956237	0.977874	399641	0.97556	0.987704	1.20148
Blagotin3	0.4	Transversions	0.8	0.05-0.1	81025	0.903845	0.950708	38911	0.841124	0.917128	42114	0.968246	0.983995	395084	0.980787	0.990347	0.945705
Blagotin3	0.4	Transversions	0.9	0.05-0.1	75196	0.932668	0.965748	34568	0.881608	0.93894	40628	0.979689	0.989792	385161	0.985506	0.992726	0.716092
Blagotin3	0.4	Transversions	0.95	0.05-0.1	69190	0.952022	0.975716	30398	0.91153	0.954741	38792	0.985668	0.992808	372242	0.988152	0.994058	0.588072
Blagotin3	0.4	Transversions	0.99	0.05-0.1	56309	0.975285	0.987565	22727	0.952237	0.975827	33582	0.991361	0.995671	332808	0.991195	0.995588	0.438265
Blagotin3	0.5	Transitions	0.7	0.05-0.1	220522	0.873206	0.934455	112598	0.799764	0.894295	107924	0.96116	0.980388	1018525	0.975638	0.987744	1.20606
Blagotin3	0.5	Transitions	0.8	0.05-0.1	213270	0.892642	0.944797	106956	0.824379	0.907953	106314	0.970243	0.985009	1009165	0.980122	0.990011	0.984499
Blagotin3	0.5	Transitions	0.9	0.05-0.1	200317	0.913523	0.955784	97095	0.84936	0.921607	103222	0.980752	0.990329	989104	0.984847	0.992395	0.751361
Blagotin3	0.5	Transitions	0.95	0.05-0.1	186504	0.926678	0.962641	87180	0.86549	0.930317	99324	0.985895	0.992922	962643	0.987666	0.993814	0.612138
Blagotin3	0.5	Transitions	0.99	0.05-0.1	156465	0.941684	0.970404	68347	0.883225	0.939801	88118	0.991117	0.995549	880492	0.990873	0.995426	0.4537
Blagotin3	0.5	Transversions	0.7	0.05-0.1	86927	0.903805	0.950687	43636	0.850895	0.922439	43291	0.962294	0.980966	401242	0.977098	0.988483	1.13198
Blagotin3	0.5	Transversions	0.8	0.05-0.1	84083	0.924352	0.961432	41417	0.880146	0.938161	42666	0.970527	0.985153	397678	0.981267	0.990589	0.925774
Blagotin3	0.5	Transversions	0.9	0.05-0.1	78945	0.947725	0.973512	37617	0.91293	0.955474	41328	0.981155	0.990533	389802	0.985416	0.992681	0.721282
Blagotin3	0.5	Transversions	0.95	0.05-0.1	73659	0.962916	0.981283	33858	0.936396	0.967676	39801	0.986372	0.993163	379564	0.987938	0.993951	0.598404
Blagotin3	0.5	Transversions	0.99	0.05-0.1	61863	0.979877	0.989887	26460	0.964468	0.982073	35403	0.991635	0.995809	347469	0.991166	0.995573	0.440108
Blagotin3	0.75	Transitions	0.7	0.05-0.1	228737	0.903406	0.950477	119460	0.84905	0.921439	109277	0.969021	0.984389	1024343	0.977685	0.98878	1.11126
Blagotin3	0.75	Transitions	0.8	0.05-0.1	223539	0.917255	0.957734	115369	0.866977	0.931116	108170	0.975855	0.987854	1017840	0.981131	0.99052	0.938893
Blagotin3	0.75	Transitions	0.9	0.05-0.1	213643	0.93177	0.965282	107879	0.886036	0.941295	105764	0.982164	0.991042	1003715	0.984639	0.99229	0.76494
Blagotin3	0.75	Transitions	0.95	0.05-0.1	203070	0.94068	0.969887	100132	0.89669	0.946937	102938	0.986651	0.993303	985608	0.986916	0.993436	0.652467
Blagotin3	0.75	Transitions	0.99	0.05-0.1	178956	0.951647	0.975524	84417	0.91033	0.954112	94539	0.990965	0.995472	928977	0.989839	0.994906	0.506903
Blagotin3	0.75	Transversions	0.7	0.05-0.1	90178	0.932696	0.965762	46318	0.899796	0.948576	43860	0.969438	0.9846	403553	0.978876	0.989382	1.04921
Blagotin3	0.75	Transversions	0.8	0.05-0.1	88130	0.946698	0.972984	44737	0.919903	0.959116	43393	0.975568	0.987709	401074	0.981918	0.990918	0.898666
Blagotin3	0.75	Transversions	0.9	0.05-0.1	84348	0.96251	0.981076	41860	0.943462	0.97132	42488	0.981846	0.990881	395731	0.985063	0.992504	0.744421
Blagotin3	0.75	Transversions	0.95	0.05-0.1	80204	0.971857	0.985828	38865	0.957894	0.978721	41339	0.985264	0.992605	388601	0.98708	0.993519	0.644556
Blagotin3	0.75	Transversions	0.99	0.05-0.1	70607	0.984435	0.992187	32596	0.977619	0.988746	38011	0.990337	0.995157	366533	0.989804	0.994889	0.509487
Blagotin3	1	Transitions	0.7	0.05-0.1	233223	0.918706	0.958491	123093	0.873751	0.934746	110130	0.973184	0.986501	1027304	0.979062	0.989475	1.04503
Blagotin3	1	Transitions	0.8	0.05-0.1	229045	0.930154	0.964445	119866	0.889142	0.942943	109179	0.978534	0.989209	1022069	0.981841	0.990879	0.906134
Blagotin3	1	Transitions	0.9	0.05-0.1	221217	0.941782	0.970454	113895	0.90415	0.950868	107322	0.984346	0.992142	1011410	0.984923	0.992433	0.752347
Blagotin3	1	Transitions	0.95	0.05-0.1	212792	0.94867	0.973997	107724	0.913028	0.955525	105068	0.987423	0.993692	997451	0.986863	0.99341	0.655457
Blagotin3	1	Transitions	0.99	0.05-0.1	192437	0.957076	0.978303	94303	0.923861	0.961177	98134	0.990711	0.995344	953797	0.989243	0.994607	0.537773
Blagotin3	1	Transversions	0.7	0.05-0.1	91927	0.948493	0.973906	47787	0.926512	0.962555	44140	0.973184	0.986501	404723	0.980105	0.990003	0.991981
Blagotin3	1	Transversions	0.8	0.05-0.1	90395	0.959771	0.979679	46594	0.942707	0.970931	43801	0.978438	0.98916	402794	0.982425	0.991173	0.876327
Blagotin3	1	Transversions	0.9	0.05-0.1	87417	0.971324	0.985558	44340	0.960056	0.979825	43077	0.983131	0.99153	398695	0.985075	0.992509	0.745847
Blagotin3	1	Transversions	0.95	0.05-0.1	84077	0.978654	0.989269	41894	0.970772	0.985278	42183	0.986577	0.993266	393423	0.986813	0.993385	0.659789
Blagotin3	1	Transversions	0.99	0.05-0.1	76155	0.988105	0.994035	36689	0.985336	0.992641	39466	0.99069	0.995334	376522	0.989387	0.99468	0.531261
Blagotin3	2	Transitions	0.7	0.05-0.1	240429	0.944295	0.971748	129102	0.914233	0.956155	111327	0.981051	0.99048	1032404	0.981597	0.990756	0.922252
Blagotin3	2	Transitions	0.8	0.05-0.1	238279	0.949861	0.974608	127445	0.921936	0.960175	110834	0.983568	0.99175	1029700	0.983293	0.991611	0.836872
Blagotin3	2	Transitions	0.9	0.05-0.1	234250	0.955881	0.977692	124433	0.929813	0.964268	109817	0.986765	0.993361	1024014	0.985198	0.992571	0.741424
Blagotin3	2	Transitions	0.95	0.05-0.1	229631	0.959985	0.979788	121064	0.93526	0.967088	108567	0.98873	0.994349	1016878	0.986628	0.993291	0.669899
Blagotin3	2	Transitions	0.99	0.05-0.1	218750	0.965448	0.982572	114016	0.943069	0.971118	104734	0.990727	0.995353	994165	0.988459	0.994213	0.578231
Blagotin3	2	Transversions	0.7	0.05-0.1	94683	0.971172	0.985481	50018	0.96322	0.981438	44665	0.980194	0.990047	406783	0.982542	0.991233	0.874572
Blagotin3	2	Transversions	0.8	0.05-0.1	93908	0.976115	0.987985	49434	0.970372	0.985075	44474	0.982558	0.991241	405823	0.983899	0.991917	0.806603
Blagotin3	2	Transversions	0.9	0.05-0.1	92374	0.98229	0.991105	48266	0.979238	0.989564	44108	0.985647	0.992797	403885	0.985468	0.992707	0.728038
Blagotin3	2	Transversions	0.95	0.05-0.1	90656	0.986375	0.993164	47014	0.985151	0.992548	43642	0.987695	0.993829	401232	0.986793	0.993375	0.661543
Blagotin3	2	Transversions	0.99	0.05-0.1	86412	0.990943	0.995461	44279	0.992053	0.996019	42133	0.989778	0.994876	392699	0.988463	0.994215	0.578001
Blagotin3	4	Transitions	0.7	0.05-0.1	245004	0.961477	0.980549	132820	0.941324	0.970218	112184	0.986186	0.993069	1035358	0.983208	0.991568	0.842594
Blagotin3	4	Transitions	0.8	0.05-0.1	244029	0.964487	0.982083	132092	0.945384	0.972309	111937	0.987785	0.993874	1033849	0.984375	0.992157	0.783864
Blagotin3	4	Transitions	0.9	0.05-0.1	242345	0.967695	0.983715	130873	0.949956	0.974657	111472	0.989162	0.994566	1030998	0.985804	0.992877	0.711871
Blagotin3	4	Transitions	0.95	0.05-0.1	240413	0.970242	0.985009	129557	0.953536	0.976492	110856	0.990328	0.995152	1027216	0.986837	0.993397	0.660032
Blagotin3	4	Transitions	0.99	0.05-0.1	235780	0.973774	0.9868	126848	0.959106	0.97934	108932	0.991281	0.995631	1015841	0.988204	0.994084	0.591359
Blagotin3	4	Transversions	0.7	0.05-0.1	96245	0.98492	0.992431	51288	0.984697	0.992319	44957	0.985175	0.99256	407980	0.984414	0.992176	0.78235
Blagotin3	4	Transversions	0.8	0.05-0.1	95933	0.987178	0.993568	51057	0.987774	0.993868	44876	0.986501	0.993227	407534	0.985193	0.992569	0.743086
Blagotin3	4	Transversions	0.9	0.05-0.1	95344	0.990337	0.995157	50645	0.991953	0.995969	44699	0.988511	0.994239	406561	0.986237	0.993095	0.690543
Blagotin3	4	Transversions	0.95	0.05-0.1	94596	0.991722	0.995852	50127	0.993844	0.996917	44469	0.989337	0.994654	405342	0.986999	0.993478	0.652201
Blagotin3	4	Transversions	0.99	0.05-0.1	92953	0.993747	0.996868	49144	0.99659	0.998294	43809	0.990571	0.995275	401560	0.988344	0.994155	0.58452
Blagotin3	0.1	Transitions	0.7	0.1-0.2	296902	0.672269	0.81992	127894	0.484362	0.695961	169008	0.898034	0.947646	890164	0.935501	0.967213	3.06192
Blagotin3	0.1	Transitions	0.8	0.1-0.2	258505	0.729263	0.853969	103589	0.527198	0.726084	154916	0.936968	0.967971	828701	0.956395	0.977954	2.06645
Blagotin3	0.1	Transitions	0.9	0.1-0.2	201572	0.805146	0.897299	72953	0.603788	0.777038	128619	0.967565	0.983649	703751	0.973443	0.986632	1.27255
Blagotin3	0.1	Transitions	0.95	0.1-0.2	152640	0.857799	0.926174	51110	0.674352	0.821189	101530	0.979862	0.98988	571869	0.980821	0.990364	0.932865
Blagotin3	0.1	Transitions	0.99	0.1-0.2	73730	0.922058	0.960239	23111	0.794204	0.891181	50619	0.990935	0.995457	311540	0.988058	0.994011	0.589367
Blagotin3	0.1	Transversions	0.7	0.1-0.2	115810	0.686213	0.82838	49037	0.501008	0.707819	66773	0.896454	0.946812	348035	0.936041	0.967492	3.02082
Blagotin3	0.1	Transversions	0.8	0.1-0.2	101036	0.748502	0.86516	39724	0.552779	0.743491	61312	0.936576	0.967768	324029	0.9569	0.978213	2.03205
Blagotin3	0.1	Transversions	0.9	0.1-0.2	78928	0.828808	0.910389	28056	0.643813	0.802379	50872	0.967065	0.983395	275184	0.973663	0.986743	1.25236
Blagotin3	0.1	Transversions	0.95	0.1-0.2	60065	0.885981	0.941266	19719	0.731923	0.855525	40346	0.979597	0.989746	224015	0.980896	0.990402	0.92654
Blagotin3	0.1	Transversions	0.99	0.1-0.2	29268	0.952557	0.97599	8968	0.875584	0.935726	20300	0.989832	0.994903	122486	0.987673	0.993817	0.607782
Blagotin3	0.15	Transitions	0.7	0.1-0.2	334080	0.75041	0.866262	156714	0.612664	0.782729	177366	0.914797	0.95645	916027	0.939637	0.969349	2.92396
Blagotin3	0.15	Transitions	0.8	0.1-0.2	300499	0.799805	0.894318	134256	0.662264	0.813796	166243	0.944761	0.971988	869282	0.95692	0.978223	2.08638
Blagotin3	0.15	Transitions	0.9	0.1-0.2	247268	0.857785	0.926167	102577	0.729117	0.853883	144691	0.970812	0.985298	774114	0.971848	0.985824	1.36991
Blagotin3	0.15	Transitions	0.95	0.1-0.2	198906	0.894916	0.946	77306	0.778946	0.882579	121600	0.982647	0.991285	668829	0.978981	0.989434	1.03284
Blagotin3	0.15	Transitions	0.99	0.1-0.2	114117	0.938368	0.968694	40968	0.854997	0.92466	73149	0.990499	0.995238	432194	0.985667	0.992808	0.712162
Blagotin3	0.15	Transversions	0.7	0.1-0.2	130454	0.766769	0.875654	60331	0.635942	0.797459	70123	0.91457	0.956331	358395	0.94023	0.969655	2.88662
Blagotin3	0.15	Transversions	0.8	0.1-0.2	117372	0.816264	0.903473	51618	0.688731	0.829898	65754	0.942947	0.971055	340163	0.957188	0.97836	2.07163
Blagotin3	0.15	Transversions	0.9	0.1-0.2	96742	0.879698	0.937922	39437	0.770022	0.877509	57305	0.969381	0.984571	302885	0.971928	0.985864	1.36256
Blagotin3	0.15	Transversions	0.95	0.1-0.2	77680	0.921	0.959688	29674	0.832782	0.912569	48006	0.982729	0.991327	261496	0.978872	0.98938	1.03658
Blagotin3	0.15	Transversions	0.99	0.1-0.2	45251	0.967994	0.983867	15874	0.928484	0.963579	29377	0.990402	0.99519	169763	0.9854	0.992673	0.72165
Blagotin3	0.2	Transitions	0.7	0.1-0.2	364111	0.804018	0.896671	179611	0.701464	0.837535	184500	0.927086	0.962853	936566	0.942166	0.970652	2.84152
Blagotin3	0.2	Transitions	0.8	0.1-0.2	335211	0.842939	0.918117	159669	0.744248	0.862698	175542	0.950805	0.975092	901101	0.956775	0.978149	2.12392
Blagotin3	0.2	Transitions	0.9	0.1-0.2	287291	0.888289	0.942491	129459	0.799807	0.894319	157832	0.972306	0.986056	828447	0.969699	0.984733	1.49649
Blagotin3	0.2	Transitions	0.95	0.1-0.2	242642	0.916589	0.957387	103974	0.838343	0.915611	138668	0.982676	0.9913	745154	0.976795	0.98833	1.15092
Blagotin3	0.2	Transitions	0.99	0.1-0.2	157219	0.94655	0.972908	62865	0.885868	0.941206	94354	0.990508	0.995243	540721	0.983467	0.991699	0.825717
[truncated: 1,515 more rows]

## Sheet: Table S7 Imputation MAF thres 
NAME	COVERAGE	GP	MAF threshold	# of correctly imputed Non-reference sites	Non-reference R2	Non-reference concordance	# of correctly imputed heterozygous sites	Heterozygous R2	Heterozygous concordance	# of correctly imputed homozygous alt sites	Homozygous alt R2	Homozygous alt concordance	# of correctly imputed homozygous sites	Homozygous R2	Homozygous concordance	False-positive heteroyzgous rate % (FPR)	False-negative heteroyzgous rate % (FNR)
[truncated: 880 more rows]

[truncated: 11 more sheets: Table S8 Imputation thres type , Table S9 # of imputed genotypes, Table S10 GLIMPSE2 vs GLIMPSE1, Table S11 GLIMPSE1 vs GLIMPSE1, Table S12 Concordance outlier , Table S13 FPR outlier regions, Table S14 outgroup f3, Table S15 ROH demographics, Table S16 Imputed IBD test, Table S17 Normalized relatednes, Table S18 IBD between pairs]
